# Supplementary material for: Whole-genome sequencing reveals the effect of vaccination on the evolution of Bordetella pertussis
Source: Sci Rep. 2015 Aug 18;5:12888. doi: 10.1038/srep12888 (PMC4539551; doi:10.1038/srep12888)
Supplement: Supplementary Table S1 [file srep12888-s2.xls]

## Sheet: Supplementary Table1
Supplementary Table S1. Details regarding the B. pertussis isolates used in this study
Isolate	Source	Year of isolation	Period	PFGE profile	Serotype	prn allele	ptxA allele	ptxp Variations	tcfA allele	fim2 allele	fim3 allele	Length of high quality reads	Data production depth	Mapped	Match ratio (%)	Genome project	Accession
BP112	China	1956	1	BPCHR2	2,3	prn7	ptxA3	ptxp 2	tcfA2	fim2-2	fim3-1	475129166	149.278	412374695	0.8679	This Project	SRR1609123
BP156	China	1966	1	BPCHR15	2	prn1	ptxA1	ptxp 1	tcfA2	fim2-1	fim3-1	323673528	107.79	272383542	0.8415	This Project	SRR1610541
BP166	China	1968	1	BPCHR15	2,3	prn1	ptxA1	ptxp 1	tcfA2	fim2-1	fim3-1	482381994	152.422	415463381	0.8612	This Project	SRR1610542
BP169	China	1970	1	BPFINR9	2,3	prn1	ptxA1	ptxp 1	tcfA2	fim2-1	fim3-1	362390870	112.843	321590783	0.8874	This Project	SRR1610543
BP170	China	1970	1	BPCHR11	2,3	prn1	ptxA2	ptxp 1	tcfA2	fim2-1	fim3-1	259229926	71.9333	227256208	0.8766	This Project	SRR1610544
BP171	China	1970	1	BPCHR10	2	prn1	ptxA2	ptxp 1	tcfA2	fim2-1	fim3-1	285435362	82.6069	241147551	0.8448	This Project	SRR1610545
BP172	China	1974	1	BPCHR15	2,3	prn1	ptxA1	ptxp 1	tcfA2	fim2-1	fim3-1	346179032	99.2287	312761502	0.9034	This Project	SRR1610546
BP173	China	1974	1	BPCHR15	2,3	prn1	ptxA1	ptxp 1	tcfA2	fim2-1	fim3-1	290453012	83.1797	244713348	0.8425	This Project	SRR1610547
BP174	China	1976	1	BPCHR17	2	prn1	ptxA1	ptxp 1	tcfA2	fim2-1	fim3-1	248968432	74.4506	221819490	0.8909	This Project	SRR1610548
BP175	China	1980	2	BPCHR13	2	prn1	ptxA2	ptxp 1	tcfA2	fim2-1	fim3-1	417050770	122.209	374437746	0.8978	This Project	SRR1610549
BP177	China	1983	2	BPCHR15	2,3	prn1	ptxA1	ptxp 1	tcfA2	fim2-1	fim3-1	342095840	107.364	289552921	0.8464	This Project	SRR1610550
BP178	China	1983	2	BPCHR15	2,3	prn1	ptxA1	ptxp 1	tcfA2	fim2-1	fim3-1	314612052	94.9617	279202340	0.8874	This Project	SRR1610551
BP179	China	1986	2	BPFINR9	2,3	prn1	ptxA1	ptxp 1	tcfA2	fim2-1	fim3-1	388167180	114.35	344475128	0.8874	This Project	SRR1610552
BP180	China	1997	2	BPCHR8	2,3	prn1	ptxA1	ptxp 1	tcfA2	fim2-1	fim3-1	335574408	95.6585	285137411	0.8496	This Project	SRR1610553
BP181	China	1997	2	BPCHR8	2	prn1	ptxA1	ptxp 1	tcfA2	fim2-1	fim3-1	424375406	123.079	363293281	0.856	This Project	SRR1610554
BP182	China	1998	2	BPSR127	3	prn1	ptxA1	ptxp 1	tcfA2	fim2-1	fim3-1	357734364	108.634	304988847	0.8525	This Project	SRR1610555
BP183	China	1998	2	BPSR127	3	prn1	ptxA1	ptxp 1	tcfA2	fim2-1	fim3-1	406884802	129.676	346321875	0.8511	This Project	SRR1610556
BP185	China	1999	2	BPSR23	3	prn1	ptxA1	ptxp 1	tcfA2	fim2-1	fim3-1	272339088	85.8594	231396632	0.8496	This Project	SRR1610557
BP186	China	2000	2	BPSR23	3	prn1	ptxA1	ptxp 1	tcfA2	fim2-1	fim3-1	334952620	98.7021	300399158	0.8968	This Project	SRR1610558
BP188	China	2000	2	BPSR11	3	prn2	ptxA1	ptxp 3	tcfA2	fim2-1	fim3-2	431129776	142.17	368857395	0.8555	This Project	SRR1610559
BP189	China	2001	2	BPSR11	3	prn2	ptxA1	ptxp 3	tcfA2	fim2-1	fim3-2	388213620	115.474	335655262	0.8646	This Project	SRR1610560
BP190	China	2002	2	BPSR127	3	prn1	ptxA1	ptxp 1	tcfA2	fim2-1	fim3-1	185091132	55.0785	162167869	0.8761	This Project	SRR1610561
BP191	China	2002	2	BPSR127	3	prn1	ptxA1	ptxp 1	tcfA2	fim2-1	fim3-1	138804794	41.3027	119986228	0.8644	This Project	SRR1610562
BP192	China	2002	2	BPCHR19	3	prn1	ptxA1	ptxp 1	tcfA2	fim2-1	fim3-1	178232184	53.0675	157662698	0.8845	This Project	SRR1610563
BP193	China	2002	2	BPSR23	3	prn1	ptxA1	ptxp 1	tcfA2	fim2-1	fim3-1	395726644	129.158	338842343	0.8562	This Project	SRR1610564
BP194	China	2003	2	BPSR23	3	prn1	ptxA1	ptxp 1	tcfA2	fim2-1	fim3-1	149243018	44.4542	132717264	0.8892	This Project	SRR1610565
BP197	China	2004	2	BPCHR14	3	prn3	ptxA1	ptxp 1	tcfA2	fim2-1	fim3-1	233795412	69.6974	199530003	0.8534	This Project	SRR1610566
BP198	China	2005	2	BPCHR16	2,3	prn1	ptxA1	ptxp 1	tcfA2	fim2-1	fim3-4	369065100	114.721	330252222	0.8948	This Project	SRR1610567
BP284	China	2007	2	BPSR127	3	prn1	ptxA1	ptxp 1	tcfA2	fim2-1	fim3-1	345346058	108.624	302427393	0.8757	This Project	SRR1610568
1772	Finland	1957	1	BPSR23	2.3	prn1	ptxA2	ptxP 1	N/A	N/A	N/A	354478774	489.27	314666240	0.8877	This Project	SRR1588426
1977/3	Finland	1977	2	BPSR23	3	prn1	ptxA1	ptxP 1	N/A	N/A	N/A	319988256	97.3622	279074448	0.8721	This Project	SRR1606275
1977/7	Finland	1977	2	BPFinR9	3	prn1	ptxA1	ptxP 1	N/A	N/A	N/A	333989162	104.728	303824262	0.9096	This Project	SRR1606299
PRCB 60	Finland	1993	2	BPSR127	2	prn1	ptxA1	ptxP 1	N/A	N/A	N/A	221427154	68.4478	191524071	0.8649	This Project	SRR1606302
PRCB 286	Finland	1999	2	BPSR18	2	prn2	ptxA1	ptxP 1	N/A	N/A	N/A	293112006	87.8065	256197415	0.874	This Project	SRR1606306
PRCB 309	Finland	2000	2	BPSR7	2	prn2	ptxA1	ptxP 1	N/A	N/A	N/A	348499016	109.218	314444578	0.9022	This Project	SRR1606309
PRCB 382	Finland	2003	2	BPSR12	3	prn2	ptxA1	ptxP 3	N/A	N/A	N/A	275141816	82.3863	247880691	0.9009	This Project	SRR1606312
PRCB 406	Finland	2003	2	BPSR11	3	prn2	ptxA1	ptxP 3	N/A	N/A	N/A	296838364	91.6951	268858889	0.9057	This Project	SRR1606313
PRCB 640	Finland	2006	2	BPSR5	3	prn2	ptxA1	ptxP 3	N/A	N/A	N/A	242008654	73.5674	217414762	0.8983	This Project	SRR1606314
PRCB 660	Finland	2007	2	BPSR3	3	prn2	ptxA1	ptxP 3	N/A	N/A	N/A	405703404	123.394	370560892	0.9133	This Project	SRR1606315
PRCB 668	Finland	2008	2	BPSR10	3	prn2	ptxA1	ptxP 3	N/A	N/A	N/A	301385092	93.0311	256851216	0.8522	This Project	SRR1606322
B0558	Netherlands	1949	1	N/A	3	prn1	ptxA2	ptxP1	N/A	fim2-1	fim3-1	/	/	/	/	Published	ADKR00000000
B1193	Netherlands	1950	1	N/A	2,3	prn7	ptxA4	ptxP2	N/A	fim2-2	fim3-1	/	/	/	/	Published	ADKS00000000
B1831	Netherlands	1999	2	N/A	3	prn2	ptxA1	ptxP3	N/A	fim2-1	fim3-2	/	/	/	/	Published	ADKT00000000
B1834	Netherlands	1999	2	N/A	3	prn2	ptxA1	ptxP1	N/A	fim2-1	fim3-1	/	/	/	/	Published	ADKU00000000
B1917	Netherlands	2000	2	N/A	3	prn2	ptxA1	ptxP3	N/A	fim2-1	fim3-2	/	/	/	/	Published	ADKV00000000
B1920	Netherlands	2000	2	N/A	3	prn2	ptxA1	ptxP1	N/A	fim2-1	fim3-1	/	/	/	/	Published	ADKW00000000
B0496	Netherlands	1950	1	N/A	2	Prn7	ptxA4	ptxP2	N/A	N/A	fim3-1	/	/	/	/	Published	SRX134943
B0296	Netherlands	1952	1	N/A	2	Prn1	ptxA2	ptxP1	N/A	N/A	fim3-1	/	/	/	/	Published	SRX135714
B0738	Netherlands	1983	2	N/A	2,3	Prn1	ptxA1	ptxP1	N/A	N/A	fim3-1	/	/	/	/	Published	SRX135715
B0400	Netherlands	1993	2	N/A	3	Prn2	ptxA1	ptxP1	N/A	fim2-1	fim3-1	/	/	/	/	Published	SRX135716
B3405	Netherlands	2010	2	N/A	2	Prn2	ptxA1	ptxP3	N/A	fim2-1	fim3-1	/	/	/	/	Published	SRX139860
CS	China	1951	1	BPCHR6	2,3	prn1	ptxA2	ptxp 1	tcfA2	fim2-1	fim3-1	/	/	/	/	Published	CP002695
Tohama I	Japan	1952	/	Tohama	2	prn1	ptxA2	ptxP1	N/A	fim2-1	fim3-1	/	/	/	/	Published	NC_002929
Total												11231271730	/	9836299579	/
Mean												3.1198e+08	105.182	2.73231e+08	0.875781
Standard deviation												7.0809e+06	6.44188	6.22788e+06	0.00197928
Note:N/A represents no assayed; Mapped represents the number of bases from the reads that were mapped to the assembled genome of a strain.Match ratio represents the ratio of the mapped to total read bases.
