# Supplementary material for: Whole-genome sequencing reveals the effect of vaccination on the evolution of Bordetella pertussis
Source: Sci Rep. 2015 Aug 18;5:12888. doi: 10.1038/srep12888 (PMC4539551; doi:10.1038/srep12888)
Supplement: Supplementary Table S2 [file srep12888-s3.xls]

## Sheet: Supplementary Table 2
Supplementary Table S2. SNPs detected in the B. pertussis genomes (coordinates correspond to the B. pertussis CS complete genome)
Locus_tag	Gene	Product	Start position of gene location	End position of gene location	SNP location	Mutation Type*	Support tree (Y/N)	Ref**	BP188 [2000 China]	BP189 [2001 China]	PRCB_406 [2003 Finland]	PRCB_382 [2003 Finland]	PRCB_640 [2006 Finland]	B1917 [2000 NL]***	B1831 [1999 NL]	PRCB_660 [2007 Finland]	PRCB_668 [2008 Finland]	B0400 [1993 NL]	B3405[2010 NL]	B1920 [2000 NL]	B1834 [1999 NL]	BP198 [2005 China]	PRCB_309 [2000 Finland]	PRCB_286 [1999 Finland]	1977_7 [1977 Finland]	1977_3 [1977 Finland]	BP197 [2004 China]	BP284 [2007 China]	BP192 [2002 China]	BP183 [1998 China]	BP181 [1997 China]	BP190 [2002 China]	BP191 [2002 China]	BP186 [2000 China]	BP185 [1999 China]	BP180 [1997 China]	BP182 [1998 China]	BP193 [2002 China]	BP194 [2003 China]	BP179 [1986 China]	BP174 [1976 China]	BP169 [1970 China]	BP178 [1983 China]	BP177 [1983 China]	BP156 [1966 China]	BP172 [1974 China]	BP173 [1974 China]	BP166 [1968 China]	PRCB_60 [1993 Finland]
BPTD_0005	parB	chromosome partitioning protein ParB	4215	5132	4308	ns	Y	G	–	–	–	–	–	–	–	–	–	–	–	–	–	–	–	–	–	–	–	–	–	–	–	–	–	–	–	–	–	–	–	–	–	–	–	–	–	–	–	–	–
BPTD_0012	rplJ	50S ribosomal protein L10	10513	11037	10764	s	Y	C	–	–	–	–	–	–	–	–	–	–	–	–	–	–	–	–	–	–	–	–	–	–	–	–	–	–	–	–	–	–	–	–	–	–	–	–	–	–	–	–	–
Non-Coding					23528	intergenic	Y	G	–	–	–	–	–	–	–	–	–	–	–	–	–	–	–	–	–	–	–	–	–	–	–	–	–	–	–	–	–	–	–	–	–	–	–	A	–	–	–	–	–
BPTD_0024	unknown	hypothetical protein	28675	29109	28682	ns	Y	G	–	–	–	–	–	–	–	–	–	–	–	–	–	–	–	–	–	–	–	–	–	–	–	–	–	–	–	–	–	–	–	–	–	–	–	–	–	–	–	–	–
BPTD_0028	unknown	enoyl-CoA hydratase	32215	33006	32252	ns	Y	C	–	–	–	–	–	–	–	–	–	–	–	–	–	–	–	–	–	–	–	–	–	–	–	–	–	T	–	–	–	–	–	–	–	–	–	–	–	–	–	–	–
BPTD_0029	unknown	hypothetical protein	33049	34470	33773	ns	Y	C	–	–	–	–	–	–	–	–	–	–	–	–	–	–	–	–	–	–	–	–	–	–	–	–	–	–	–	–	–	–	–	–	–	–	–	–	–	–	–	–	–
BPTD_0032	glyQ	glycyl-tRNA synthetase subunit alpha	37013	37924	37390	s	N	G	–	–	–	–	–	–	–	–	–	–	–	–	–	–	–	–	–	–	–	–	–	–	–	–	–	–	–	–	–	–	–	–	–	–	–	–	–	–	–	–	–
BPTD_0037	gloA	lactoylglutathione lyase	42283	42678	42484	s	Y	C	–	–	–	–	–	–	–	–	–	–	–	–	–	–	–	–	–	–	–	–	–	–	–	–	–	–	–	–	–	–	–	–	–	–	–	–	–	–	–	–	–
BPTD_0037	gloA	lactoylglutathione lyase	42283	42678	42578	ns	Y	A	G	G	G	G	G	G	G	G	G	G	G	G	G	G	G	G	G	G	G	G	G	G	G	G	G	G	G	G	G	G	G	G	G	G	G	G	G	G	G	G	G
Non-Coding					52491	intergenic	N	G	–	–	–	–	–	–	–	–	–	–	–	–	–	–	–	–	–	–	–	–	–	–	–	–	–	–	–	–	–	–	–	–	–	–	–	–	–	–	–	–	–
BPTD_0054	gltJ	glutamate/aspartate transport system permease protein	55664	56458	56243	s	Y	G	–	–	–	–	–	–	–	–	–	–	–	–	–	–	–	–	–	–	–	–	–	–	–	–	–	–	–	–	–	–	–	–	–	–	–	–	–	–	–	–	A
BPTD_0055	unknown	amino-acid ABC transporter binding protein precursor	56505	57404	57391	ns	Y	G	–	–	–	–	–	–	–	–	–	–	–	–	–	–	–	–	–	–	T	T	T	T	T	T	T	T	T	T	T	T	T	–	–	–	–	–	–	–	–	–	–
Non-Coding					64391	intergenic	Y	G	A	A	A	A	A	A	A	A	A	A	A	A	A	A	A	A	A	A	A	A	A	A	A	A	A	A	A	A	A	A	A	A	A	A	A	A	A	A	A	A	A
BPTD_0072	htpG	heat shock protein 90	71637	73544	72405	ns	Y	C	–	–	–	–	–	–	–	–	–	–	–	A	A	–	–	–	–	–	–	–	–	–	–	–	–	–	–	–	–	–	–	–	–	–	–	–	–	–	–	–	–
Non-Coding					91956	intergenic	Y	G	–	–	–	–	–	–	–	–	–	–	–	–	–	–	–	–	–	–	–	–	–	–	–	–	–	–	–	–	–	–	–	–	–	–	–	–	–	–	–	–	–
BPTD_0095	unknown	putative integral membrane protein	96210	97340	96864	ns	Y	G	–	–	–	–	–	–	–	–	–	–	–	–	–	–	–	–	–	–	–	–	–	–	–	–	–	–	–	–	–	–	–	–	–	–	–	–	–	–	–	–	A
BPTD_0096	unknown	ABC transporter ATP-binding protein	97340	98179	97615	s	Y	G	–	–	–	–	–	–	–	–	–	–	–	–	–	–	–	–	–	–	–	–	–	–	–	–	–	–	–	–	–	–	–	–	–	–	–	–	–	–	–	–	–
BPTD_0119	unknown	extracellular solute-binding protein	117720	119012	118604	ns	Y	C	–	–	–	–	–	–	–	–	–	–	–	–	–	–	–	–	–	–	–	–	–	–	–	–	–	–	–	–	–	–	–	–	–	–	–	–	–	–	–	–	–
BPTD_0121	unknown	putative cAMP phosphodiesterase	120201	121022	120744	s	Y	A	–	–	–	–	–	–	–	–	–	–	–	–	–	–	–	–	–	–	–	–	–	–	–	–	–	–	–	–	–	–	–	G	G	–	–	–	–	–	–	–	–
BPTD_0131	rpoN	RNA polymerase sigma-54 factor	131169	132590	131194	ns	Y	G	–	–	–	–	–	–	–	–	–	–	–	–	–	–	–	–	–	–	–	–	–	–	–	–	–	–	–	–	–	–	–	–	–	–	–	–	–	–	–	–	–
BPTD_0137	ilvA	threonine dehydratase	136527	138035	136569	ns	Y	G	–	–	–	–	–	–	–	–	–	–	–	–	–	–	–	–	–	–	–	–	–	–	–	–	–	–	–	–	–	–	–	–	–	–	–	–	–	–	–	–	–
Non-Coding					147675	intergenic	Y	A	–	–	–	–	–	–	–	–	–	–	–	–	–	G	–	–	–	–	–	–	–	–	–	–	–	–	–	–	–	–	–	–	–	–	–	–	–	–	–	–	–
Non-Coding					165905	intergenic	Y	G	–	–	–	–	–	–	–	–	–	–	–	–	–	–	–	–	–	–	–	–	–	–	–	–	–	–	–	–	–	–	–	–	–	–	–	–	–	–	–	–	–
BPTD_0180	unknown	hypothetical protein	182407	184311	183378	s	Y	C	–	–	–	–	–	–	–	–	–	–	–	T	T	–	–	–	–	–	–	–	–	–	–	–	–	–	–	–	–	–	–	–	–	–	–	–	–	–	–	–	–
BPTD_0181	unknown	hypothetical protein	184308	187982	187865	s	Y	C	–	–	–	–	–	–	–	–	–	–	–	–	–	–	–	–	–	T	–	–	–	–	–	–	–	–	–	–	–	–	–	–	–	–	–	–	–	–	–	–	–
BPTD_0188	unknown	hypothetical protein	193056	194288	193115	s	Y	C	T	T	T	T	T	T	T	T	T	T	T	T	T	T	T	T	T	T	T	T	T	T	T	T	T	T	T	T	T	T	T	T	T	T	T	T	T	T	T	T	T
BPTD_0188	unknown	hypothetical protein	193056	194288	194028	ns	Y	G	–	–	–	–	–	A	–	–	–	–	–	–	–	–	–	–	–	–	–	–	–	–	–	–	–	–	–	–	–	–	–	–	–	–	–	–	–	–	–	–	–
Non-Coding					223034	intergenic	Y	G	–	–	–	–	–	–	–	–	–	–	–	–	–	–	–	–	–	–	–	–	–	–	–	–	–	–	–	–	–	–	–	–	–	–	–	–	–	–	–	–	–
BPTD_0214	sphB1	autotransporter subtilisin-like protease	223559	226357	223919	ns	N	G	–	–	–	–	–	–	–	A	A		A	–	–	–	–	–	–	–	–	–	–	–	–	–	–	–	–	–	–	–	–	–	–	–	–	–	–	–	–	–	–
BPTD_0214	sphB1	autotransporter subtilisin-like protease	223559	226357	224235	ns	Y	G	–	–	–	–	–	–	–	–	–	–	–	–	–	–	–	–	–	–	–	–	–	–	–	–	–	–	–	–	–	–	–	–	–	–	–	–	–	–	–	–	–
BPTD_0220	catJ	3-oxoadipate CoA-transferase subunit B	231683	232327	231796	s	Y	G	–	–	–	–	–	–	–	–	–	–	–	–	–	–	–	–	A	–	–	–	–	–	–	–	–	–	–	–	–	–	–	–	–	–	–	–	–	–	–	–	–
BPTD_0236	unknown	transposase	244434	245384	245300	ns	Y	G	–	–	–	–	–	–	–	–	–	–	–	–	–	–	–	–	–	–	–	–	–	–	–	–	–	–	–	–	–	–	–	–	–	–	–	–	–	–	–	–	–
BPTD_0256	petB	cytochrome B	264773	266155	265923	ns	Y	C	–	–	–	–	–	–	–	–	–	–	–	–	–	–	–	–	–	–	–	–	–	–	–	–	–	–	–	–	–	–	–	–	–	–	–	–	–	–	–	–	–
Non-Coding					305924	intergenic	Y	C	–	–	–	–	T	–	–	–	–	–	–	–	–	–	–	–	–	–	–	–	–	–	–	–	–	–	–	–	–	–	–	–	–	–	–	–	–	–	–	–	–
BPTD_0295	unknown	putative solute-binding periplasmic protein	306076	307119	306751	ns	Y	C	–	–	–	–	–	–	–	–	–	–	–	–	–	–	–	–	–	–	T	–	–	–	–	–	–	–	–	–	–	–	–	–	–	–	–	–	–	–	–	–	–
BPTD_0306	unknown	acid-coenzyme A ligase	316922	318571	317182	s	Y	G	–	–	–	–	–	–	–	–	–	–	–	–	–	–	A	–	–	–	–	–	–	–	–	–	–	–	–	–	–	–	–	–	–	–	–	–	–	–	–	–	–
BPTD_0323	unknown	hypothetical protein	332497	332871	332713	s	Y	C	–	–	–	–	–	–	–	–	–	–	–	–	–	–	–	–	–	–	–	T	T	T	T	–	–	–	–	–	–	–	–	–	–	–	–	–	–	–	–	–	–
BPTD_0324	unknown	putative coenzyme A ligase	332868	334547	333802	ns	Y	C	–	–	–	–	–	–	–	–	–	–	–	–	–	–	–	–	–	–	–	–	–	–	–	–	–	–	–	–	–	–	–	–	–	–	–	–	–	–	–	–	–
BPTD_0327	unknown	acetyl-CoA acetyltransferase	335996	337192	336354	ns	Y	A	–	–	–	–	–	–	–	–	–	–	–	–	–	–	–	–	–	–	–	–	–	–	–	–	–	–	–	G	–	–	–	–	–	–	–	–	–	–	–	–	–
BPTD_0327	unknown	acetyl-CoA acetyltransferase	335996	337192	337147	ns	Y	C	–	–	–	–	–	–	–	–	–	–	–	–	T	–	–	–	–	–	–	–	–	–	–	–	–	–	–	–	–	–	–	–	–	–	–	–	–	–	–	–	–
Non-Coding					339501	intergenic	Y	C	–	–	–	–	–	–	–	–	–	–	–	–	–	–	–	–	–	–	–	–	–	–	–	–	–	–	–	–	–	–	–	–	–	–	–	–	–	–	–	–	–
BPTD_0334	ogt	methylated-DNA--protein-cysteine methyltransferase	342936	343523	343257	s	Y	C	–	–	–	–	–	–	–	–	–	–	–	–	–	–	–	–	–	–	–	–	–	–	–	–	–	T	–	–	–	–	–	–	–	–	–	–	–	–	–	–	–
BPTD_0349	unknown	ornithine cyclodeaminase	355155	356087	356008	ns	Y	G	–	–	–	–	–	–	–	–	–	–	–	–	–	–	–	–	–	–	–	–	–	–	–	–	–	–	–	–	–	–	–	–	–	–	–	–	–	–	–	–	–
BPTD_0356	unknown	hypothetical protein	362830	363309	363278	ns	Y	A	–	–	–	–	–	–	–	–	–	–	–	–	–	–	–	–	–	–	–	–	–	–	–	–	–	–	–	–	–	–	–	–	–	–	–	–	–	–	–	–	–
BPTD_0363	gdhA	glutamate dehydrogenase	369145	370488	369297	ns	Y	T	–	–	–	–	–	–	–	–	–	–	–	–	–	–	–	–	–	–	–	–	–	–	–	–	–	–	–	–	–	–	–	–	–	–	–	–	–	–	–	–	–
Non-Coding					370675	intergenic	Y	T	–	–	–	–	–	–	–	–	–	–	–	–	–	–	–	–	–	–	–	–	–	–	–	–	–	–	–	–	–	–	–	–	–	–	–	–	–	–	–	–	–
BPTD_0364	unknown	putative endonuclease	370911	371699	371477	ns	Y	C	–	–	–	–	–	T	–	–	–	–	–	–	–	–	–	–	–	–	–	–	–	–	–	–	–	–	–	–	–	–	–	–	–	–	–	–	–	–	–	–	–
BPTD_0366	gatB	aspartyl/glutamyl-tRNA amidotransferase subunit B	372625	374079	373938	s	N	G	–	–	–	–	–	–	–	–	–	–	–	–	–	–	–	–	–	–	–	–	–	–	–	–	–	–	–	–	–	–	–	–	–	–	–	–	–	–	–	–	–
BPTD_0369	mreB	rod shape-determining protein MreB	376162	377205	376734	s	Y	C	–	–	–	–	–	–	–	–	–	–	–	–	–	–	–	–	–	–	–	–	–	–	–	–	–	–	–	–	–	–	–	–	–	–	–	–	–	–	–	–	–
BPTD_0369	mreB	rod shape-determining protein MreB	376162	377205	376890	s	Y	C	–	–	–	–	–	–	–	–	–	–	–	–	–	–	–	–	–	–	–	–	–	–	–	–	–	–	T	–	–	–	–	–	–	–	–	–	–	–	–	–	–
BPTD_0374	ldh	putative L-lactate dehydrogenase	381853	382908	382609	s	Y	C	–	–	–	–	–	–	–	–	–	–	–	–	–	–	–	–	–	–	–	–	–	–	–	–	–	–	–	–	–	–	–	–	T	–	–	–	–	–	–	–	–
BPTD_0389	unknown	putative dehydratase/racemase	394270	395475	395042	ns	Y	T	–	–	–	–	–	–	–	–	–	–	–	–	–	–	–	–	–	–	–	–	–	–	–	–	–	–	–	–	–	–	–	–	–	–	–	–	–	–	–	–	–
BPTD_0394	unknown	IclR family transcriptional regulator	400158	400967	400613	ns	Y	C	T	T	T	T	T	T	T	T	T	T	T	T	T	T	T	T	T	T	T	T	T	T	T	T	T	T	T	T	T	T	T	T	T	T	T	T	T	T	T	T	T
BPTD_0398	unknown	putative exported protein	404283	404984	404465	ns	Y	C	–	–	–	–	–	–	–	–	–	–	–	–	–	–	A	–	–	–	–	–	–	–	–	–	–	–	–	–	–	–	–	–	–	–	–	–	–	–	–	–	–
BPTD_0398	unknown	putative exported protein	404283	404984	404718	s	Y	C	–	–	–	–	–	–	–	–	–	–	–	–	–	–	–	–	–	–	–	–	–	–	–	–	–	–	–	–	–	–	–	–	–	–	–	–	–	–	–	–	–
BPTD_0398	unknown	putative exported protein	404283	404984	404970	s	Y	T	G	G	G	G	G	G	G	G	G	G	G	G	G	G	G	G	G	G	G	G	G	G	G	G	G	G	G	G	G	G	G	G	G	G	G	G	G	G	G	G	G
BPTD_0400	unknown	hypothetical protein	405800	407041	406986	ns	Y	C	–	–	–	–	–	–	–	–	–	–	–	–	–	–	–	–	–	–	–	–	–	–	–	–	–	–	–	–	–	–	–	–	–	–	–	–	–	–	–	–	–
BPTD_0401	unknown	hypothetical protein	407146	408852	408814	s	Y	G	–	–	–	–	–	–	–	–	–	–	–	–	–	–	–	–	–	–	–	–	–	–	–	–	–	–	–	–	–	–	–	–	–	–	–	–	–	–	–	–	–
BPTD_0402	unknown	LysR family regulatory protein	408849	409745	409436	ns	Y	C	–	–	–	–	–	–	–	–	–	–	–	–	–	–	–	–	–	–	–	–	–	–	–	–	–	–	–	–	–	–	–	–	–	–	–	–	–	–	–	–	–
BPTD_0403	unknown	putative sulfurtransferase	409786	411375	411324	ns	Y	C	–	–	–	–	–	–	–	–	–	–	–	–	–	–	–	–	–	–	–	–	–	–	–	–	–	–	–	–	–	–	–	–	–	–	–	–	–	–	–	–	–
BPTD_0404	unknown	hypothetical protein	411425	412417	411832	ns	Y	C	–	–	–	–	–	–	–	–	–	–	–	–	–	–	–	–	–	–	T	–	–	–	–	–	–	–	–	–	–	–	–	–	–	–	–	–	–	–	–	–	–
BPTD_0414	unknown	putative glycosyl transferase	421589	422647	421947	ns	Y	C	–	–	–	–	–	–	–	–	–	–	–	–	–	–	–	–	–	–	–	–	–	–	–	–	–	–	–	–	–	–	–	–	–	–	–	–	–	–	–	–	–
BPTD_0419	atoE	putative short-chain fatty acids transporter	427266	428579	427371	s	Y	C	–	–	–	–	–	–	–	–	–	–	–	–	–	–	–	–	–	–	–	–	–	–	–	–	–	–	–	–	–	–	–	–	–	–	–	–	–	–	–	–	–
BPTD_0420	unknown	hypothetical protein	428770	428949	428907	ns	Y	C	–	–	–	–	–	–	–	–	–	–	–	–	–	–	–	–	–	–	–	–	–	–	–	–	–	–	–	–	–	–	–	–	–	–	–	–	–	–	–	–	–
BPTD_0427	unknown	GntR family transcriptional regulator	435432	436832	436821	s	Y	A	–	–	–	–	–	–	–	–	–	–	–	–	–	–	–	–	–	–	–	–	–	–	–	–	–	–	–	–	–	–	–	–	–	–	–	–	–	–	–	–	–
BPTD_0431	unknown	hypothetical protein	440201	441433	441081	ns	Y	C	–	–	–	–	–	–	–	–	–	–	–	–	–	–	–	–	–	–	–	–	–	–	–	–	–	–	–	–	–	–	–	–	–	–	–	–	–	–	–	–	–
BPTD_0433	unknown	hypothetical protein	442278	443249	442670	s	Y	C	–	–	–	–	–	–	A	–	–	–	–	–	–	–	–	–	–	–	–	–	–	–	–	–	–	–	–	–	–	–	–	–	–	–	–	–	–	–	–	–	–
BPTD_0434	unknown	LysR family transcriptional regulator	443260	444177	443914	s	Y	G	–	–	–	–	–	–	–	–	–	–	–	–	–	–	–	–	–	–	–	–	–	–	–	–	–	–	–	–	–	–	–	–	–	–	–	–	–	–	–	–	A
BPTD_0435	unknown	acyl-CoA dehydrogenase	444375	445535	444806	s	Y	C	–	–	–	–	–	–	–	–	–	–	–	–	–	–	–	–	–	–	–	–	–	–	–	–	–	–	–	–	–	–	–	–	–	–	–	–	–	–	–	–	–
Non-Coding					449327	intergenic	Y	C	–	–	–	–	–	–	T	–	–	–	–	–	–	–	–	–	–	–	–	–	–	–	–	–	–	–	–	–	–	–	–	–	–	–	–	–	–	–	–	–	–
Non-Coding					449587	intergenic	Y	G	–	–	–	–	–	–	–	–	–	–	–	–	–	–	–	–	–	–	–	–	–	–	–	–	–	–	–	–	–	–	–	–	–	–	–	–	–	–	–	–	–
BPTD_0442	unknown	hypothetical protein	452475	452915	452753	s	Y	G	–	–	–	–	–	–	–	–	–	–	–	–	–	–	–	–	–	–	–	–	–	–	–	–	–	–	–	–	–	–	–	–	–	–	–	–	–	–	–	–	–
BPTD_0444	unknown	delta-1-pyrroline-5-carboxylate dehydrogenase precursor	453690	455330	454041	s	Y	G	–	–	–	–	–	–	–	–	–	–	–	–	–	–	–	–	–	–	–	–	–	–	–	–	–	–	–	–	–	–	–	–	–	–	–	–	–	–	–	–	–
Non-Coding					462321	intergenic	Y	G	–	–	–	–	–	–	–	–	–	–	–	–	–	–	–	–	–	–	–	–	–	–	–	–	–	–	–	–	–	–	–	–	–	–	–	–	–	–	–	–	–
BPTD_0453	unknown	hypothetical protein	465695	466948	466753	ns	Y	T	–	–	–	–	–	–	G	–	–	–	–	–	–	–	–	–	–	–	–	–	–	–	–	–	–	–	–	–	–	–	–	–	–	–	–	–	–	–	–	–	–
BPTD_0457	unknown	hydrolase	469803	470474	470277	s	Y	C	–	–	T	–	–	–	–	–	–	–	–	–	–	–	–	–	–	–	–	–	–	–	–	–	–	–	–	–	–	–	–	–	–	–	–	–	–	–	–	–	–
Non-Coding					480727	intergenic	Y	G	–	–	–	–	–	–	–	–	–	–	–	–	–	–	–	–	–	–	–	–	–	–	–	–	–	–	–	–	–	–	–	–	–	–	–	–	–	–	–	–	–
BPTD_0466	unknown	acetolactate synthase large subunit	480777	482627	480899	s	Y	T	–	–	–	–	–	–	–	–	–	–	–	–	–	–	–	–	–	–	–	–	–	–	–	–	–	–	–	–	–	–	–	–	–	–	–	–	–	–	–	–	–
BPTD_0471	unknown	ABC-transporter, ATP-binding component	486610	487383	487271	ns	Y	A	–	–	–	–	–	–	–	–	–	–	–	–	–	–	–	–	–	–	T	–	–	–	–	–	–	–	–	–	–	–	–	–	–	–	–	–	–	–	–	–	–
BPTD_0473	topB	DNA topoisomerase III	488596	491223	490102	s	Y	C	–	–	–	–	–	–	–	–	–	–	–	–	–	–	–	–	–	–	T	–	–	–	–	–	–	–	–	–	–	–	–	–	–	–	–	–	–	–	–	–	–
BPTD_0474	unknown	hypothetical protein	491287	493908	491650	s	Y	T	–	–	–	–	–	–	–	–	–	–	–	–	–	–	–	–	–	–	–	–	–	–	–	–	–	–	–	–	–	–	–	–	–	–	–	–	–	–	–	–	–
Non-Coding					494169	intergenic	N	G	A	A	A	A	A	A	A	A	A	–	–	A	A	A	A	A	A	A	A	A	A	A	A	A	A	A	A	A	A	A	A	A	A	A	A	A	A	A	A	A	A
BPTD_0479	unknown	hypothetical protein	500161	501123	500434	s	Y	G	–	–	–	–	–	–	–	–	–	–	–	–	–	–	–	–	–	–	–	–	–	–	–	–	–	–	–	–	–	–	–	–	–	–	–	–	–	–	–	–	–
BPTD_0479	unknown	hypothetical protein	500161	501123	500547	ns	N	T	–	–	–	–	–	–	–	–	–	–	–	–	–	–	–	–	–	–	–	–	–	–	–	–	–	–	–	–	–	–	–	–	–	–	–	–	–	–	–	–	–
BPTD_0480	unknown	low-specificity D-threonine aldolase	501335	502474	501370	s	Y	C	–	–	–	–	–	–	–	–	–	–	–	–	–	–	–	T	–	–	–	–	–	–	–	–	–	–	–	–	–	–	–	–	–	–	–	–	–	–	–	–	–
Non-Coding					510878	intergenic	Y	G	–	–	–	–	–	–	–	–	–	–	–	–	–	–	–	–	–	–	–	–	–	–	–	–	–	–	–	–	–	–	–	–	–	–	–	–	–	–	–	–	–
Non-Coding					512841	intergenic	Y	C	–	–	–	–	–	–	–	–	–	–	–	–	–	–	–	–	–	–	–	–	–	–	–	–	–	–	–	–	–	–	–	–	–	–	–	–	–	–	–	–	–
BPTD_0499	unknown	amidase	522031	523458	522187	s	Y	C	–	–	–	–	–	–	–	–	–	–	–	–	–	–	T	–	–	–	–	–	–	–	–	–	–	–	–	–	–	–	–	–	–	–	–	–	–	–	–	–	–
BPTD_0502	dnaN	DNA polymerase III subunit beta	527036	528145	527791	ns	Y	T	–	–	–	–	–	–	–	–	–	–	–	–	–	–	–	–	–	–	C	–	–	–	–	–	–	–	–	–	–	–	–	–	–	–	–	–	–	–	–	–	–
BPTD_0503	dnaA	chromosomal replication initiation protein	528148	529557	529324	s	Y	C	–	–	–	–	–	–	–	–	–	–	–	–	–	–	–	–	–	–	–	–	–	–	–	–	–	–	–	–	–	–	–	–	–	–	–	–	–	–	–	–	T
Non-Coding					535577	intergenic	Y	A	G	G	G	G	G	G	G	G	G	G	G	G	G	G	G	G	–	–	–	–	–	–	–	–	–	–	–	–	–	–	–	–	–	–	–	–	–	–	–	–	–
BPTD_0512	unknown	hypothetical protein	535784	537754	536944	s	Y	C	–	–	–	–	–	–	–	–	–	–	–	–	–	–	–	–	–	–	–	–	–	–	–	–	–	–	–	–	–	–	–	–	–	–	–	–	–	–	–	–	–
Non-Coding					537756	intergenic	Y	G	A	A	A	A	A	A	A	A	A	A	A	A	A	A	A	A	–	–	–	–	–	–	–	–	–	–	–	–	–	–	–	–	–	–	–	–	–	–	–	–	–
BPTD_0513	unknown	C-terminal region of two component sensor kinase	537780	539057	538765	ns	Y	C	–	–	–	–	–	–	–	–	–	–	–	–	–	–	–	–	–	–	–	–	–	–	–	–	–	–	–	–	–	–	–	T	T	–	–	–	–	–	–	–	–
Non-Coding					539142	intergenic	Y	G	–	–	–	–	–	–	–	–	–	–	–	–	–	–	–	–	–	–	–	–	–	–	–	–	–	–	–	–	–	–	–	–	–	–	–	–	–	–	–	–	–
BPTD_0517	unknown	hypothetical protein	540540	540881	540792	s	Y	G	T	T	T	T	T	T	T	T	T	T	T	T	T	T	T	T	–	–	–	–	–	–	–	–	–	–	–	–	–	–	–	–	–	–	–	–	–	–	–	–	–
BPTD_0518	unknown	hypothetical protein	540892	542079	541583	ns	Y	T	C	C	C	C	C	C	C	C	C	C	C	C	C	C	C	C	C	C	C	C	C	C	C	C	C	C	C	C	C	C	C	C	C	C	C	C	C	C	C	C	C
BPTD_0519	unknown	hypothetical protein	542113	542640	542422	s	N	T	C	C	C	C	C	C	C	C	C	–	C	–	–	–	–	–	–	–	–	–	–	–	–	–	–	–	–	–	–	–	–	–	–	–	–	–	–	–	–	–	–
BPTD_0521	unknown	DNA recombination protein	543342	544328	543986	ns	Y	G	–	–	–	–	–	–	–	–	–	–	–	–	–	–	–	–	–	–	–	–	–	–	–	–	–	–	A	–	–	–	–	–	–	–	–	–	–	–	–	–	–
BPTD_0539	unknown	autotransporter	555803	562525	556049	ns	Y	T	–	–	–	–	–	–	–	–	–	–	–	–	–	–	–	–	–	–	–	–	–	–	–	–	–	–	–	–	–	–	–	–	–	–	–	–	–	–	–	–	–
BPTD_0548	rocD	ornithine--oxo-acid transaminase	570865	572106	571734	ns	Y	C	–	–	–	–	–	–	–	–	–	–	–	–	–	–	–	–	–	–	–	–	–	–	–	–	–	–	–	–	–	–	–	–	–	–	–	–	–	–	–	–	–
Non-Coding					572240	intergenic	N	T	–	–	–	–	–	–	–	–	–	–	–	–	–	–	–	–	–	–	–	–	–	–	–	–	–	–	–	–	–	–	–	–	–	–	–	–	–	–	–	–	–
BPTD_0559	unknown	hypothetical protein	580949	581575	581125	s	Y	C	–	–	–	–	–	–	–	–	–	–	–	–	–	T	–	–	–	–	–	–	–	–	–	–	–	–	–	–	–	–	–	–	–	–	–	–	–	–	–	–	–
BPTD_0562	unknown	hypothetical protein	583216	584466	584104	s	Y	C	T	T	T	T	T	T	T	T	T	T	T	T	T	T	T	T	T	T	T	T	T	T	T	T	T	T	T	T	T	T	T	T	T	T	T	T	T	T	T	T	T
Non-Coding					594023	intergenic	Y	T	–	–	–	–	–	–	–	–	–	–	–	–	–	–	–	–	–	–	–	–	–	–	–	–	–	–	–	–	–	–	–	–	–	–	–	–	–	–	–	–	–
BPTD_0579	unknown	hypothetical protein	599721	600332	600125	s	Y	G	–	–	–	–	–	–	–	–	–	–	–	A	A	–	–	–	–	–	–	–	–	–	–	–	–	–	–	–	–	–	–	–	–	–	–	–	–	–	–	–	–
BPTD_0584	unknown	MarR family transcriptional regulator	606378	606845	606540	ns	Y	G	–	–	–	–	–	–	–	–	–	–	–	–	–	–	–	–	–	–	–	–	–	–	–	–	–	–	–	–	–	–	–	–	–	–	–	–	–	–	–	–	–
BPTD_0594	unknown	putative ferredoxin reductase	615102	616364	615299	ns	Y	C	–	–	–	–	–	–	–	–	–	–	–	–	–	–	–	–	–	–	–	–	–	–	–	–	–	–	–	–	–	–	–	–	–	–	–	–	–	–	–	–	–
BPTD_0597	unknown	oxidoreductase, large chain	618281	620653	618978	ns	Y	C	–	–	–	–	–	–	–	–	–	–	–	–	–	–	–	–	–	–	–	–	–	–	–	–	–	–	–	–	–	–	–	–	–	–	–	–	–	–	–	–	–
BPTD_0601	unknown	ABC transporter ATP-binding protein	623730	624518	624350	ns	N	G	–	–	–	–	–	–	–	–	–	–	–	–	–	–	–	–	–	–	–	–	–	–	–	–	–	–	–	–	–	–	–	–	–	–	–	–	–	–	–	–	–
BPTD_0620	unknown	transcriptional regulator	641839	642645	642341	ns	Y	T	–	–	–	–	–	–	–	–	–	–	–	–	–	–	–	–	–	–	–	–	–	–	–	–	–	–	–	–	–	–	–	–	–	–	–	–	–	–	–	–	–
BPTD_0629	unknown	putative leu/Ile/val-binding protein precursor	652149	653357	652833	s	Y	G	–	–	–	–	–	A	–	–	–	–	–	–	–	–	–	–	–	–	–	–	–	–	–	–	–	–	–	–	–	–	–	–	–	–	–	–	–	–	–	–	–
BPTD_0634	unknown	enoyl-CoA hydratase/isomerase	658429	659214	658959	ns	Y	C	–	–	–	–	–	–	–	–	–	–	–	–	–	–	–	–	–	–	–	–	–	–	–	–	–	–	–	–	–	–	–	–	–	–	–	–	–	–	–	–	–
BPTD_0635	unknown	putative pyruvate dehydrogenase E1 beta subunit	659229	660203	659779	ns	Y	C	–	–	–	–	–	–	–	–	–	–	–	–	–	–	–	–	–	–	–	–	–	–	–	–	–	–	–	–	–	–	–	–	–	–	–	–	–	–	–	–	–
BPTD_0637	unknown	transcriptional regulator	661490	662323	662199	ns	Y	G	–	–	–	–	–	–	–	–	–	–	–	–	–	–	–	–	–	–	–	–	–	–	–	–	–	–	–	–	–	–	–	–	–	–	–	–	–	–	–	–	–
BPTD_0643	unknown	hypothetical protein	668026	669180	669159	s	Y	G	–	–	–	–	–	–	–	–	–	–	A	–	–	–	–	–	–	–	–	–	–	–	–	–	–	–	–	–	–	–	–	–	–	–	–	–	–	–	–	–	–
BPTD_0651	unknown	putative dihydrodipicolinate synthase	674794	675741	675358	ns	Y	G	–	–	–	–	–	–	–	–	–	–	–	–	–	–	–	–	–	–	–	–	–	–	–	–	–	–	–	–	–	–	–	–	–	–	–	–	–	–	–	–	T
BPTD_0659	unknown	acyl-CoA dehydrogenase	683451	684581	683872	ns	Y	C	–	–	–	–	–	–	–	–	–	–	–	–	–	–	–	–	–	–	–	–	–	–	–	–	–	–	–	–	–	–	–	–	–	–	–	–	–	–	–	–	–
BPTD_0661	unknown	hypothetical protein	685966	686985	686326	s	Y	C	–	–	–	–	–	–	–	–	–	–	–	–	–	–	–	–	–	–	–	–	–	–	–	–	–	–	–	–	–	–	–	–	–	–	–	–	–	–	–	–	–
BPTD_0665	unknown	hypothetical protein	689427	690701	690614	nosense	N	G	–	–	–	–	–	–	–	A	A	–	A	–	–	–	–	–	–	–	–	–	–	–	–	–	–	–	–	–	–	–	–	–	–	–	–	–	–	–	–	–	–
Non-Coding					690751	intergenic	Y	A	–	–	–	–	–	–	–	–	–	–	–	–	–	–	–	–	–	–	–	–	–	–	–	–	–	–	–	–	–	–	–	–	–	–	–	–	–	–	–	–	–
BPTD_0676	unknown	bifunctional enoyl-CoA hydratase/3-hydroxyacyl-CoA dehydrogenase	703461	705578	703473	s	Y	C	–	–	–	–	–	–	–	–	–	–	–	–	–	–	–	–	–	–	–	–	–	–	–	–	–	–	–	–	–	–	–	–	–	–	–	–	–	–	–	–	–
BPTD_0677	unknown	acyl-CoA dehydrogenase	705836	707638	705989	ns	Y	C	–	–	–	–	–	–	–	–	–	–	–	–	–	–	–	–	–	–	–	–	–	–	–	–	–	–	–	–	–	–	–	T	T	–	–	–	–	–	–	–	–
BPTD_0679	unknown	acetyl-CoA synthetase	708758	710947	709331	ns	Y	C	–	–	–	–	–	–	–	–	–	–	–	T	–	–	–	–	–	–	–	–	–	–	–	–	–	–	–	–	–	–	–	–	–	–	–	–	–	–	–	–	–
BPTD_0679	unknown	acetyl-CoA synthetase	708758	710947	709762	s	Y	C	–	–	–	–	–	–	–	–	–	–	–	–	–	–	–	T	–	–	–	–	–	–	–	–	–	–	–	–	–	–	–	–	–	–	–	–	–	–	–	–	–
BPTD_0685	prfA	peptide chain release factor 1	718102	719184	718107	s	N	A	G	G	G	G	G	G	G	G	G	–	–	–	–	–	–	–	–	–	–	–	–	–	–	–	–	–	–	–	–	–	–	–	–	–	–	–	–	–	–	–	–
BPTD_0685	prfA	peptide chain release factor 1	718102	719184	718175	ns	Y	A	–	–	–	–	–	–	–	–	–	–	–	–	–	–	–	–	–	C	–	–	–	–	–	–	–	–	–	–	–	–	–	–	–	–	–	–	–	–	–	–	–
Non-Coding					723389	intergenic	Y	C	–	–	–	–	–	–	–	–	–	–	–	–	–	–	–	–	–	A	–	–	–	–	–	–	–	–	–	–	–	–	–	–	–	–	–	–	–	–	–	–	–
BPTD_0700	unknown	HPr kinase/phosphorylase	732955	733881	733501	s	Y	C	–	–	–	–	–	–	–	–	–	–	–	–	–	–	–	–	–	–	–	–	–	–	–	T	T	–	–	–	–	–	–	–	–	–	–	–	–	–	–	–	–
BPTD_0706	unknown	hydrolase	737289	737897	737487	s	Y	A	C	C	C	C	C	C	C	C	C	C	C	C	C	C	C	C	C	C	C	C	C	C	C	C	C	C	C	C	C	C	C	C	C	C	C	C	C	C	C	C	C
Non-Coding					743138	intergenic	Y	C	–	–	–	–	–	–	–	–	–	–	–	–	–	–	–	–	–	–	–	–	–	–	–	–	–	–	–	–	–	–	–	–	–	–	–	–	–	–	–	–	–
Non-Coding					743776	intergenic	Y	C	–	–	–	–	–	–	–	–	–	–	–	T	T	–	–	–	–	–	–	–	–	–	–	–	–	–	–	–	–	–	–	–	–	–	–	–	–	–	–	–	–
BPTD_0712	unknown	hypothetical protein	744539	745825	745288	s	Y	G	–	–	–	–	–	–	–	–	–	–	–	–	–	–	–	–	–	–	–	–	–	–	–	–	–	–	–	–	–	–	–	–	–	–	–	–	–	–	–	–	–
BPTD_0722	unknown	carboxyvinyl-carboxyphosphonate phosphorylmutase	754924	755796	755149	s	Y	C	–	–	–	–	–	–	–	–	–	–	–	–	–	–	–	–	–	–	–	–	–	–	–	–	–	–	–	–	–	–	–	–	–	–	–	–	–	–	–	–	A
BPTD_0724	unknown	aminotransferase	756395	757774	756730	ns	Y	C	T	T	T	T	T	T	T	T	T	T	T	T	T	T	T	T	T	T	T	T	T	T	T	T	T	T	T	T	T	T	T	T	T	T	T	T	T	T	T	T	T
BPTD_0727	unknown	ABC transporter permease	760909	761793	761228	ns	Y	G	–	–	–	–	–	–	–	–	–	–	–	–	–	–	–	–	–	–	–	–	–	–	–	–	–	–	–	–	–	–	–	–	–	–	–	–	–	–	–	–	–
BPTD_0729	unknown	ABC transporter periplasmic-binding protein	762813	764432	763128	nosense	Y	C	–	–	–	–	–	–	–	–	–	–	–	–	–	–	–	–	–	–	–	–	–	–	–	–	–	–	–	–	–	–	–	–	–	–	–	–	–	–	–	–	–
BPTD_0738	bfrF	putative ferric siderophore receptor	772011	774455	772626	s	Y	G	–	–	–	–	–	–	–	–	–	–	–	–	–	–	–	–	–	–	–	–	–	–	–	–	–	–	–	–	–	–	–	–	–	–	–	–	–	–	–	–	–
Non-Coding					786066	intergenic	Y	G	–	–	–	–	–	–	–	–	–	–	–	–	–	–	–	–	–	–	–	–	–	–	–	–	–	–	–	–	–	–	–	–	–	–	–	–	–	–	–	–	–
BPTD_0754	hyuA	putative hydantoin utilization protein A	789678	791726	791202	ns	Y	G	–	–	–	–	–	–	–	–	–	–	–	–	–	–	–	–	–	–	–	–	–	–	–	–	–	–	–	–	–	–	–	–	–	A	–	–	–	–	–	–	–
BPTD_0761	cyaA	bifunctional hemolysin-adenylate cyclase precursor	799817	804937	802490	ns	Y	G	–	–	–	–	–	–	–	–	–	–	–	–	–	–	–	–	–	–	–	–	–	–	–	–	–	–	–	–	–	–	–	–	–	–	–	–	–	–	–	–	–
BPTD_0761	cyaA	bifunctional hemolysin-adenylate cyclase precursor	799817	804937	802786	s	Y	C	–	–	–	–	–	–	–	–	–	–	–	–	–	–	–	–	–	–	–	–	–	–	–	–	–	–	–	–	–	–	–	–	–	–	–	–	–	–	–	–	–
BPTD_0764	cyaE	cyclolysin secretion protein	808474	809898	809776	s	Y	C	–	–	–	–	–	–	–	–	–	–	–	–	–	–	–	–	–	–	–	–	–	–	–	–	–	–	–	–	–	–	–	–	–	–	–	–	–	–	–	–	–
BPTD_0766	unknown	extracellular solute-binding protein	810962	811876	811488	ns	Y	A	G	G	G	G	G	G	G	G	G	G	G	G	G	G	G	G	G	G	G	G	G	G	G	G	G	G	G	G	G	G	G	G	G	G	G	G	G	G	G	G	G
Non-Coding					815642	intergenic	Y	G	–	–	–	–	–	–	–	–	–	–	–	–	–	–	–	–	–	–	–	–	–	–	–	–	–	–	–	–	–	–	–	–	–	–	–	–	–	–	–	–	–
BPTD_0775	unknown	GntR family transcriptional regulator	819290	820024	819388	s	Y	C	–	–	–	–	–	–	–	–	–	–	–	–	–	–	T	–	–	–	–	–	–	–	–	–	–	–	–	–	–	–	–	–	–	–	–	–	–	–	–	–	–
BPTD_0780	unknown	hypothetical protein	824823	825941	825797	ns	Y	C	–	–	–	–	–	–	–	T	–	–	–	–	–	–	–	–	–	–	–	–	–	–	–	–	–	–	–	–	–	–	–	–	–	–	–	–	–	–	–	–	–
BPTD_0785	ilvB	putative acetolactate synthase large subunit	829741	831435	830202	nosense	Y	C	–	–	–	–	–	–	–	–	–	–	–	–	–	–	–	–	–	–	–	–	–	–	–	–	–	–	–	–	–	–	–	–	–	–	–	–	–	–	–	–	–
BPTD_0785	ilvB	putative acetolactate synthase large subunit	829741	831435	831151	s	Y	C	–	–	–	–	–	–	–	–	–	–	–	–	–	–	–	–	–	–	–	–	–	–	–	–	–	–	–	–	–	–	–	–	–	–	–	–	–	–	–	–	–
BPTD_0787	unknown	transposase	832676	833626	832680	ns	Y	C	–	–	–	–	–	–	–	–	–	G	G	–	–	–	–	–	–	–	–	–	–	–	–	–	–	–	–	–	–	–	–	–	–	–	–	–	–	–	–	–	–
Non-Coding					833818	intergenic	Y	G	–	–	–	–	–	–	–	–	–	–	–	–	–	–	–	–	–	–	–	–	–	–	–	–	–	–	–	–	–	–	–	–	–	–	–	–	–	–	–	–	–
Non-Coding					834382	intergenic	Y	C	–	–	–	–	–	–	–	–	–	–	–	–	–	T	–	–	–	–	–	–	–	–	–	–	–	–	–	–	–	–	–	–	–	–	–	–	–	–	–	–	–
BPTD_0789	ilvI	acetolactate synthase large subunit	834790	836505	835828	ns	Y	G	–	–	–	–	–	–	–	–	–	–	–	–	–	–	–	–	–	–	–	–	–	–	–	–	–	–	–	–	–	–	–	–	–	–	–	–	–	–	–	–	–
BPTD_0792	pssA	putative CDP-diacylglycerol--serine O-phosphatidyltransferase protein	838264	839043	838978	ns	Y	G	–	–	–	–	–	–	–	–	–	–	–	–	–	–	–	–	–	–	–	–	–	–	–	–	–	–	–	–	–	–	–	–	–	–	–	–	–	–	–	–	–
BPTD_0793	unknown	putative lipoprotein	839062	839589	839435	ns	Y	G	–	–	–	–	–	–	–	–	–	–	–	–	–	A	–	–	–	–	–	–	–	–	–	–	–	–	–	–	–	–	–	–	–	–	–	–	–	–	–	–	–
Non-Coding					847857	intergenic	Y	C	–	–	–	–	–	–	–	–	–	–	–	–	–	–	–	–	–	–	–	–	–	–	–	–	–	–	–	–	–	–	–	–	–	–	–	–	–	–	–	–	–
BPTD_0802	betT	high-affinity choline transport protein	849909	852140	850852	ns	Y	G	–	–	–	–	–	–	–	–	–	–	–	–	–	–	–	–	–	T	–	–	–	–	–	–	–	–	–	–	–	–	–	–	–	–	–	–	–	–	–	–	–
BPTD_0804	unknown	methylaspartate ammonia-lyase	853245	854477	853531	ns	Y	C	–	–	–	–	–	–	–	–	–	–	–	–	–	–	–	–	–	–	–	–	–	–	–	–	–	–	–	–	–	–	–	–	–	–	–	–	–	–	–	–	–
Non-Coding					859587	intergenic	N	G	A	A	A	A	A	A	A	A	A	A	A	A		A	A	A	A	A	A	A	A	A	A	A	A	A	A	A	A	A	A	A	A	A	A	A	A	A	A	A	A
BPTD_0811	unknown	LysR family transcriptional regulator	861890	862780	862475	s	N	G	–	–	–	–	–	–	–	A	A	–	A	–	–	–	–	–	–	–	–	–	–	–	–	–	–	–	–	–	–	–	–	–	–	–	–	–	–	–	–	–	–
BPTD_0814	unknown	hypothetical protein	865299	866270	865932	ns	Y	A	–	–	–	–	–	–	–	–	–	–	–	–	–	–	–	–	–	–	–	–	–	–	–	–	–	–	–	–	–	–	–	–	–	–	–	–	–	–	–	–	–
BPTD_0816	unknown	hypothetical protein	868446	869438	868794	s	Y	G	–	–	–	–	T	–	–	–	–	–	–	–	–	–	–	–	–	–	–	–	–	–	–	–	–	–	–	–	–	–	–	–	–	–	–	–	–	–	–	–	–
Non-Coding					875040	intergenic	Y	G	–	–	–	–	–	–	–	–	A	–	–	–	–	–	–	–	–	–	–	–	–	–	–	–	–	–	–	–	–	–	–	–	–	–	–	–	–	–	–	–	–
BPTD_0822	unknown	hypothetical protein	876394	877065	876963	ns	Y	C	–	–	–	–	–	–	–	–	–	–	–	–	–	T	–	–	–	–	–	–	–	–	–	–	–	–	–	–	–	–	–	–	–	–	–	–	–	–	–	–	–
BPTD_0824	unknown	integral membrane component of multidrug efflux system	878570	881683	880855	ns	Y	C	–	–	–	–	–	–	–	–	–	–	–	–	–	–	–	–	–	–	–	–	–	–	–	–	–	–	–	–	–	–	–	–	–	–	–	–	–	–	–	–	–
Non-Coding					887778	intergenic	Y	G	A	A	A	A	A	A	A	A	A	A	A	A	A	A	A	A	A	A	A	A	A	A	A	A	A	A	A	A	A	A	A	A	A	A	A	A	A	A	A	A	A
BPTD_0851	nuoN	NADH dehydrogenase subunit N	907330	908814	907405	ns	Y	C	T	T	T	T	T	T	T	T	T	T	T	T	T	T	T	T	–	–	–	–	–	–	–	–	–	–	–	–	–	–	–	–	–	–	–	–	–	–	–	–	–
BPTD_0853	bfrD	TonB-dependent receptor for iron transport	909461	911692	909655	s	Y	C	–	–	–	–	–	–	–	–	–	–	–	–	–	–	–	–	–	–	–	–	–	–	–	–	–	–	–	–	–	–	–	–	–	–	–	–	–	–	–	–	–
BPTD_0854	bfrE	TonB-dependent receptor for iron transport	911916	914174	913446	ns	Y	G	–	–	–	–	–	–	–	–	–	–	–	–	–	–	–	A	–	–	–	–	–	–	–	–	–	–	–	–	–	–	–	–	–	–	–	–	–	–	–	–	–
BPTD_0858	unknown	hypothetical protein	917438	918418	917856	ns	Y	A	–	–	–	–	–	–	–	–	–	–	–	–	–	–	–	–	–	–	–	–	–	–	–	–	–	–	–	–	–	–	–	–	–	–	–	–	–	–	–	–	–
BPTD_0864	unknown	transposase	925250	926200	926196	ns	Y	G	–	–	–	–	–	–	–	–	–	–	–	–	–	–	–	–	–	–	–	–	–	–	–	–	–	–	–	–	–	–	–	–	–	–	–	–	–	–	–	–	–
BPTD_0874	unknown	hypothetical protein	936164	936880	936813	ns	Y	G	–	–	–	–	–	–	–	–	–	–	–	–	–	–	–	–	–	–	–	–	–	–	–	–	–	–	–	–	–	A	A	–	–	–	–	–	–	–	–	–	–
BPTD_0875	unknown	putative phospholipase	936895	938196	937388	ns	Y	G	–	–	–	–	–	–	–	–	–	–	–	–	–	–	–	–	–	–	–	–	–	–	–	–	–	–	–	–	–	–	–	–	–	–	–	–	–	–	–	–	–
Non-Coding					943400	intergenic	Y	C	–	–	–	–	–	–	–	–	–	–	–	–	–	–	–	A	–	–	–	–	–	–	–	–	–	–	–	–	–	–	–	–	–	–	–	–	–	–	–	–	–
BPTD_0880	unknown	carboxylase	945360	946814	945478	ns	Y	G	–	–	–	–	–	–	–	–	–	–	–	–	–	–	–	–	–	–	–	–	–	–	–	–	–	–	–	–	–	–	–	–	–	–	–	–	–	A	A	A	–
BPTD_0883	unknown	hypothetical protein	948104	949159	948841	s	Y	C	–	–	–	–	–	–	–	–	–	–	–	–	–	–	–	–	–	–	–	–	–	–	–	–	–	–	–	–	–	–	–	–	–	–	–	–	–	–	–	–	–
BPTD_0884	unknown	GntR family transcriptional regulator	949172	949963	949882	s	Y	T	C	C	C	C	C	C	C	C	C	C	C	C	C	C	C	C	C	C	C	C	C	C	C	C	C	C	C	C	C	C	C	C	C	C	C	C	C	C	C	C	C
Non-Coding					955704	intergenic	Y	G	–	–	–	–	–	–	–	–	–	–	–	–	–	–	–	–	–	–	–	–	–	–	–	–	–	–	–	–	–	–	–	–	–	–	–	–	–	–	–	–	–
BPTD_0896	unknown	oxidoreductase	959596	960423	959678	ns	Y	A	–	–	–	–	G	–	–	–	–	–	–	–	–	–	–	–	–	–	–	–	–	–	–	–	–	–	–	–	–	–	–	–	–	–	–	–	–	–	–	–	–
BPTD_0897	unknown	putative oxidoreductase	960469	961449	961078	ns	Y	T	–	–	–	–	–	–	–	–	–	–	–	–	–	–	–	–	–	–	–	–	–	–	–	–	–	–	–	–	–	–	–	–	–	–	–	–	–	–	–	–	–
BPTD_0901	mrcA	penicillin-binding protein 1A	963736	966348	965221	s	Y	G	–	–	–	–	–	–	–	–	–	–	–	–	A	–	–	–	–	–	–	–	–	–	–	–	–	–	–	–	–	–	–	–	–	–	–	–	–	–	–	–	–
Non-Coding					999646	intergenic	Y	T	–	–	–	–	–	–	–	–	–	–	–	–	–	–	–	–	–	–	–	–	–	–	–	–	–	–	–	–	–	–	–	–	–	–	–	–	–	–	–	–	–
Non-Coding					1004070	intergenic	N	T	C	C	C	C	C	C	C	C	C	–	–	C	C	C	C	C	C	C	C	C	C	C	C	C	C	C	C	C	C	C	C	C	C	C	C	C	C	C	C	C	C
Non-Coding					1039197	intergenic	Y	C	–	–	–	–	–	–	–	–	–	–	–	–	G	–	–	–	–	–	–	–	–	–	–	–	–	–	–	–	–	–	–	–	–	–	–	–	–	–	–	–	–
BPTD_0977	unknown	putative RNA pseudouridylate synthase	1043543	1044274	1044040	s	Y	C	–	–	–	–	–	–	–	–	–	–	–	–	–	–	–	–	–	–	–	T	T	T	T	–	–	–	–	–	–	–	–	–	–	–	–	–	–	–	–	–	–
BPTD_0980	acrB	acriflavine resistance protein B	1046051	1049230	1046648	ns	Y	G	–	–	–	–	–	–	–	–	–	–	–	–	–	–	–	–	–	–	A	–	–	–	–	–	–	–	–	–	–	–	–	–	–	–	–	–	–	–	–	–	–
BPTD_0988	aceE	pyruvate dehydrogenase subunit E1	1057585	1060290	1059651	s	Y	C	–	–	–	–	–	–	–	–	–	–	–	–	–	–	–	–	–	–	–	–	–	–	–	–	–	–	–	–	–	–	–	–	–	–	–	–	–	–	–	–	–
Non-Coding					1060302	intergenic	Y	C	–	–	–	–	–	–	–	–	–	–	–	–	–	–	–	–	–	–	–	–	–	–	–	–	–	–	–	–	–	–	–	–	–	–	–	–	–	–	–	–	–
BPTD_0994	tktA	transketolase	1067191	1069227	1068990	s	Y	C	–	–	–	–	–	–	–	–	–	–	–	–	–	–	–	–	–	–	–	–	–	–	–	–	–	–	–	–	–	–	–	–	–	–	–	–	–	–	–	–	–
BPTD_0998	ackA	acetate kinase	1072366	1073556	1073272	s	Y	C	–	–	–	–	–	–	–	–	–	–	–	–	–	–	–	–	–	–	–	–	–	–	–	–	–	–	–	–	–	–	–	–	–	–	–	–	–	–	–	–	–
BPTD_1009	pitA	phosphate transporter	1082674	1084149	1082971	nosense	Y	C	T	T	T	T	T	T	T	T	T	T	T	T	T	T	T	T	T	T	T	T	T	T	T	T	T	T	T	T	T	T	T	–	–	–	–	–	–	–	–	–	–
Non-Coding					1089178	intergenic	Y	T	–	–	–	–	–	–	–	–	–	–	–	–	–	–	–	C	–	–	–	–	–	–	–	–	–	–	–	–	–	–	–	–	–	–	–	–	–	–	–	–	–
BPTD_1018	flhC	transcriptional activator FlhC	1089889	1090449	1089935	ns	Y	C	–	–	–	–	–	–	–	–	–	–	–	–	–	–	–	–	–	–	–	–	–	–	–	–	–	–	–	–	–	–	–	–	–	–	–	–	–	–	–	–	–
BPTD_1030	unknown	putative aldo/keto reductase	1102083	1103132	1102179	ns	Y	T	–	–	–	–	–	–	–	–	–	–	–	–	–	–	–	–	–	–	–	–	–	–	–	–	–	–	–	–	–	–	–	–	–	–	–	–	–	–	–	–	–
BPTD_1032	corC	magnesium and cobalt efflux protein	1104769	1105656	1104825	ns	Y	A	–	–	–	–	–	–	–	–	–	–	–	–	–	–	–	–	–	–	–	–	–	–	–	G	–	–	–	–	–	–	–	–	–	–	–	–	–	–	–	–	–
BPTD_1035	unknown	hypothetical protein	1107279	1108622	1108176	s	Y	G	–	–	–	–	–	–	–	–	–	–	–	–	–	–	–	–	–	–	–	–	–	–	–	–	–	–	–	–	–	–	–	A	A	–	–	–	–	–	–	–	–
BPTD_1039	secD	preprotein translocase subunit SecD	1111977	1113857	1112532	s	Y	A	–	–	–	–	–	–	–	–	–	–	–	–	–	–	–	–	–	–	–	–	–	–	–	–	–	–	–	–	–	–	–	–	–	–	–	–	–	–	–	–	–
BPTD_1039	secD	preprotein translocase subunit SecD	1111977	1113857	1112552	ns	Y	A	–	–	–	–	G	–	–	–	–	–	–	–	–	–	–	–	–	–	–	–	–	–	–	–	–	–	–	–	–	–	–	–	–	–	–	–	–	–	–	–	–
Non-Coding					1119303	intergenic	Y	A	C	C	C	C	C	C	C	C	C	C	C	C	C	C	C	C	C	C	C	C	C	C	C	C	C	C	C	C	C	C	C	C	C	C	C	C	C	C	C	C	C
Non-Coding					1119317	intergenic	Y	C	–	–	–	–	–	–	–	–	–	–	–	–	–	–	–	–	–	–	–	–	–	–	–	–	–	–	–	–	–	–	–	–	–	–	–	–	–	–	–	–	–
BPTD_1045	upp	uracil phosphoribosyltransferase	1119353	1119994	1119625	s	Y	T	–	–	–	–	–	–	–	–	–	–	–	–	–	–	–	–	–	–	–	–	–	–	–	–	–	–	–	–	–	–	–	–	–	–	–	–	–	–	–	–	–
BPTD_1046	unknown	transposase for IS1663	1120330	1121346	1121276	ns	Y	A	–	–	–	–	–	–	–	–	–	–	–	–	–	–	–	–	–	–	–	–	–	–	–	–	–	–	–	–	–	–	–	–	–	–	–	–	–	–	–	–	–
BPTD_1047	prn	pertactin precursor	1121679	1124411	1123273	ns	Y	T	–	–	–	–	–	–	–	–	–	–	–	–	–	–	–	–	–	–	–	–	–	–	–	–	–	–	–	–	–	–	–	–	–	–	–	–	–	–	–	–	–
BPTD_1049	unknown	hypothetical protein	1126163	1126879	1126522	s	Y	C	–	–	–	–	–	–	–	T	–	–	–	–	–	–	–	–	–	–	–	–	–	–	–	–	–	–	–	–	–	–	–	–	–	–	–	–	–	–	–	–	–
Non-Coding					1136139	intergenic	Y	T	–	–	–	–	–	–	–	–	–	–	–	–	–	–	–	–	–	–	–	–	–	–	–	–	–	–	–	–	–	–	–	–	–	–	–	–	–	–	–	–	–
Non-Coding					1137868	intergenic	Y	A	–	–	–	–	–	–	–	–	–	–	–	G	–	–	–	–	–	–	–	–	–	–	–	–	–	–	–	–	–	–	–	–	–	–	–	–	–	–	–	–	–
BPTD_1061	pstB	phosphate transport ATP-binding protein	1138122	1138898	1138499	ns	Y	C	–	–	–	–	–	–	T	–	–	–	–		–	–	–	–	–	–	–	–	–	–	–	–	–	–	–	–	–	–	–	–	–	–	–	–	–	–	–	–	–
BPTD_1063	pstC	phosphate transport system permease protein	1139822	1140838	1140764	s	Y	C	–	–	–	–	–	–	–	–	–	–	–	–	–	–	–	–	–	–	–	–	–	–	–	–	–	–	–	–	–	–	–	–	–	–	–	–	–	–	–	–	–
BPTD_1064	pstS	phosphate-binding periplasmic protein precursor	1140973	1142013	1141485	ns	Y	G	–	–	–	–	–	–	–	–	–	–	–	–	–	–	–	–	–	–	–	–	–	–	–	–	–	–	–	–	–	–	–	–	–	–	–	–	–	–	–	–	–
BPTD_1082	unknown	hypothetical protein	1160999	1162462	1161429	ns	Y	C	A	A	A	A	A	A	A	A	A	A	A	A	A	A	A	A	–	–	–	–	–	–	–	–	–	–	–	–	–	–	–	–	–	–	–	–	–	–	–	–	–
BPTD_1086	livG	high-affinity branched-chain amino acid transport ATP-binding protein	1167493	1168317	1167889	ns	Y	G	–	–	–	–	–	–	–	–	–	–	–	–	–	–	–	–	–	–	–	–	–	–	–	–	–	–	–	–	–	–	–	–	–	–	–	–	–	–	–	–	–
BPTD_1092	unknown	TetR family transcriptional regulator	1173979	1174611	1174241	ns	Y	C	–	–	–	–	–	–	–	–	–	–	–	–	–	–	–	–	–	–	–	–	–	–	–	–	–	–	–	–	–	–	–	–	–	–	–	–	–	–	–	–	–
BPTD_1092	unknown	TetR family transcriptional regulator	1173979	1174611	1174590	s	Y	G	–	–	–	–	–	–	–	–	–	–	–	–	–	–	–	–	–	–	–	–	–	–	–	–	–	–	–	–	–	–	–	–	–	–	–	–	–	–	–	–	–
BPTD_1095	unknown	short chain dehydrogenase	1176480	1177235	1176546	s	Y	A	–	–	–	–	–	–	–	–	–	–	–	–	–	–	–	–	–	–	–	–	–	–	–	–	–	–	–	–	–	–	–	–	–	–	–	–	–	–	–	–	–
BPTD_1112	fim2	serotype 2 fimbrial subunit precursor	1200490	1201122	1200593	ns	Y	C	–	–	–	–	–	–	–	–	–	–	–	–	–	–	–	–	–	–	–	–	–	–	–	–	–	–	–	–	–	–	–	–	–	–	–	–	–	–	–	–	–
Non-Coding					1219166	intergenic	N	G	–	–	–	–	–	–	–	–	–	T	T	–	–	–	–	–	–	–	–	–	–	–	–	–	–	–	–	–	–	–	–	–	–	–	–	–	–	–	–	–	–
Non-Coding					1221305	intergenic	Y	C	–	–	–	–	–	–	–	–	–	–	–	–	–	–	–	–	–	–	–	–	–	–	–	–	–	–	–	–	–	–	–	–	–	–	–	–	–	–	–	–	–
BPTD_1136	tex	transcription accessory protein	1232165	1234540	1233502	ns	Y	G	–	–	–	–	–	–	–	–	–	–	–	–	–	–	–	–	–	–	–	–	–	–	–	–	–	T	–	–	–	–	–	–	–	–	–	–	–	–	–	–	–
BPTD_1146	unknown	hypothetical protein	1243749	1244594	1244185	ns	Y	G	–	–	–	–	–	–	–	–	–	–	–	–	–	–	–	–	–	–	A	–	–	–	–	–	–	–	–	–	–	–	–	–	–	–	–	–	–	–	–	–	–
BPTD_1171	unknown	LysR family transcriptional regulator	1269133	1270068	1269273	ns	Y	T	–	–	–	–	–	–	–	–	–	–	–	–	–	–	–	–	–	–	–	–	–	–	–	–	–	–	–	–	–	–	–	–	–	–	–	–	–	–	–	–	–
BPTD_1189	clpB	ATP-dependent protease, ATPase subunit	1282900	1285497	1282935	s	Y	G	–	–	–	–	–	–	–	–	–	–	–	–	–	–	–	–	–	–	–	–	–	–	–	–	–	–	–	–	–	–	–	–	–	–	–	–	–	–	–	–	–
Non-Coding					1288979	intergenic	Y	C	–	–	–	–	–	–	–	–	–	–	–	–	–	–	–	–	–	–	–	–	–	–	–	–	–	–	–	–	–	–	–	–	–	–	–	–	–	–	–	–	–
BPTD_1192	tcfA	tracheal colonization factor precursor	1289075	1291018	1289330	ns	Y	G	–	–	–	–	–	–	–	–	–	–	–	–	–	–	A	–	–	–	–	–	–	–	–	–	–	–	–	–	–	–	–	–	–	–	–	–	–	–	–	–	–
Non-Coding					1291896	intergenic	Y	C	–	–	–	–	–	–	–	–	–	–	–	–	–	–	–	–	–	–	–	–	–	–	–	–	–	–	–	–	–	–	–	–	–	–	–	–	–	–	–	–	T
BPTD_1202	unknown	hypothetical protein	1300476	1301276	1300622	ns	Y	T	C	C	C	C	C	C	C	C	C	C	C	C	C	C	C	C	C	C	C	C	C	C	C	C	C	C	C	C	C	C	C	C	C	C	C	C	C	C	C	C	C
BPTD_1205	nodI	ABC, transporter, ATP-binding protein	1302620	1303567	1302891	ns	Y	T	–	–	–	–	–	–	–	–	–	–	–	–	–	–	–	–	–	–	–	–	–	–	–	–	–	–	–	–	–	–	G	–	–	–	–	–	–	–	–	–	–
BPTD_1217	radA	DNA repair protein RadA	1314820	1316181	1315044	s	Y	G	A	A	A	A	A	A	A	A	A	A	A	A	A	A	A	A	–	–	–	–	–	–	–	–	–	–	–	–	–	–	–	–	–	–	–	–	–	–	–	–	–
BPTD_1218	unknown	hypothetical protein	1316204	1316977	1316346	ns	Y	G	–	–	–	–	–	–	–	–	–	–	–	–	–	–	–	–	–	–	–	–	–	–	–	–	–	–	–	–	–	–	–	–	–	–	–	–	–	–	–	–	–
BPTD_1225	radC	DNA repair protein RadC	1322725	1323402	1322976	ns	Y	C	–	–	–	–	–	–	–	–	–	–	–	–	–	–	–	–	–	–	–	–	–	–	–	–	–	–	–	–	–	–	–	–	–	–	–	–	–	–	–	–	–
BPTD_1234	unknown	hypothetical protein	1331345	1333111	1331628	ns	Y	A	–	–	–	–	–	–	–	–	–	–	–	G	–	–	–	–	–	–	–	–	–	–	–	–	–	–	–	–	–	–	–	–	–	–	–	–	–	–	–	–	–
Non-Coding					1333385	intergenic	Y	G	–	–	–	–	–	–	–	–	–	–	–	–	–	–	T	–	–	–	–	–	–	–	–	–	–	–	–	–	–	–	–	–	–	–	–	–	–	–	–	–	–
BPTD_1236	nusA	transcription elongation factor NusA	1334077	1335555	1334805	s	Y	C	–	–	–	–	–	–	–	–	–	–	–	–	–	–	–	–	–	–	–	–	–	–	–	–	–	–	–	–	–	–	–	–	–	–	–	–	–	–	–	–	–
BPTD_1239	truB	tRNA pseudouridine synthase B	1339099	1339833	1339687	ns	Y	C	–	–	–	–	–	–	–	T	–	–	–	–	–	–	–	–	–	–	–	–	–	–	–	–	–	–	–	–	–	–	–	–	–	–	–	–	–	–	–	–	–
BPTD_1240	typA	GTP-binding elongation factor	1339850	1341670	1341529	s	Y	G	–	–	–	–	–	–	–	–	–	–	–	A	–	–	–	–	–	–	–	–	–	–	–	–	–	–	–	–	–	–	–	–	–	–	–	–	–	–	–	–	–
Non-Coding					1356479	intergenic	N	G	A	A	A	A	A	A	A	A	A	–	A	–	–	–	–	–	–	–	–	–	–	–	–	–	–	–	–	–	–	–	–	–	–	–	–	–	–	–	–	–	–
BPTD_1260	unknown	putative glutathione S-transferase	1368714	1369352	1369296	ns	Y	C	–	–	–	–	–	–	–	–	–	–	–	–	–	–	–	–	–	T	–	–	–	–	–	–	–	–	–	–	–	–	–	–	–	–	–	–	–	–	–	–	–
BPTD_1263	livF	high-affinity branched-chain amino acid transport, ATP-binding protein	1370770	1371471	1370801	ns	Y	C	–	–	–	–	–	–	–	–	–	–	–	–	–	–	–	–	–	–	–	–	–	–	–	–	–	–	–	–	–	–	–	–	–	–	–	–	–	–	–	–	–
BPTD_1285	unknown	hypothetical protein	1391055	1391525	1391513	ns	Y	C	–	–	–	–	–	–	–	–	–	–	–	–	–	–	–	T	–	–	–	–	–	–	–	–	–	–	–	–	–	–	–	–	–	–	–	–	–	–	–	–	–
Non-Coding					1413575	intergenic	Y	C	–	–	–	–	–	–	–	–	–	–	–	–	–	–	–	–	–	–	–	–	–	–	–	–	–	–	–	–	–	–	–	–	–	–	–	–	–	–	–	–	–
Non-Coding					1448157	intergenic	Y	C	–	–	–	–	–	–	–	–	–	–	–	–	–	–	–	–	–	–	–	–	–	–	–	–	–	–	–	–	–	–	–	–	–	–	–	–	–	–	–	–	–
Non-Coding					1458214	intergenic	Y	A	–	–	–	–	G	–	–	–	–	–	–	–	–	–	–	–	–	–	–	–	–	–	–	–	–	–	–	–	–	–	–	–	–	–	–	–	–	–	–	–	–
BPTD_1347	unknown	transposase	1461485	1462435	1461569	ns	Y	A	–	–	–	–	–	–	–	–	–	C	–	–	–	–	–	–	–	–	–	–	–	–	–	–	–	–	–	–	–	–	–	–	–	–	–	–	–	–	–	–	–
BPTD_1348	unknown	putative amino-acid ABC transporter, ATP-binding protein	1462534	1463304	1462546	s	Y	G	–	–	–	–	–	A	–	–	–	–	–	–	–	–	–	–	–	–	–	–	–	–	–	–	–	–	–	–	–	–	–	–	–	–	–	–	–	–	–	–	–
BPTD_1360	flgD	flagellar basal body rod modification protein	1474763	1475467	1474979	ns	Y	A	–	–	–	–	–	–	–	–	–	–	–	–	–	–	–	–	–	–	–	–	–	–	–	–	–	–	–	–	–	–	–	–	–	–	–	–	–	–	–	–	–
BPTD_1361	flgE	flagellar hook protein FlgE	1475533	1476954	1476199	nosense	Y	C	–	–	–	–	–	–	–	–	–	–	–	–	–	–	–	–	–	–	–	–	–	–	–	–	–	–	–	–	–	–	–	–	–	–	–	–	–	–	–	–	–
BPTD_1368	flgL	flagellar hook-associated protein FlgL	1483201	1484733	1483276	s	Y	T	–	–	–	–	–	–	–	–	–	–	–	–	–	–	–	–	–	–	–	–	–	–	–	–	–	–	–	–	–	–	–	–	–	–	–	–	–	–	–	–	–
BPTD_1368	flgL	flagellar hook-associated protein FlgL	1483201	1484733	1484175	s	Y	G	–	–	–	–	–	–	–	–	–	–	–	–	–	–	–	–	–	–	–	–	–	–	–	–	–	–	A	–	–	–	–	–	–	–	–	–	–	–	–	–	–
BPTD_1378	fliM	flagellar motor switch protein FliM	1494018	1495028	1494921	s	N	C	–	–	–	–	–	–	–	T	–	–	T	–	–	–	–	–	–	–	–	–	–	–	–	–	–	–	–	–	–	–	–	–	–	–	–	–	–	–	–	–	–
BPTD_1383	fliI	flagellum-specific ATP synthase FliI	1498564	1499997	1498870	s	Y	T	C	C	C	C	C	C	C	C	C	C	C	C	C	C	C	C	C	C	C	C	C	C	C	C	C	C	C	C	C	C	C	C	C	C	C	C	C	C	C	C	C
BPTD_1383	fliI	flagellum-specific ATP synthase FliI	1498564	1499997	1499323	s	Y	C	–	–	–	–	–	–	–	–	–	–	–	–	–	–	–	–	–	–	–	–	–	–	–	–	–	–	–	–	–	–	–	–	–	–	–	–	–	–	–	–	–
BPTD_1383	fliI	flagellum-specific ATP synthase FliI	1498564	1499997	1499429	ns	Y	C	–	–	–	–	–	–	–	–	–	–	–	–	–	–	–	–	–	–	–	–	–	–	–	–	–	–	–	–	–	–	–	–	–	–	–	–	–	–	–	–	–
Non-Coding					1508913	intergenic	Y	C	–	–	–	–	–	–	–	–	–	–	–	A	A	–	–	–	–	–	–	–	–	–	–	–	–	–	–	–	–	–	–	–	–	–	–	–	–	–	–	–	–
BPTD_1404	tsf	elongation factor Ts	1519780	1520658	1520583	s	N	T	C	C	C	C	C	C	C	C	C	–	–	C	C	C	C	C	C	C	C	C	C	C	C	C	C	C	C	C	C	C	C	C	C	C	C	C	C	C	C	C	C
BPTD_1405	pyrH	uridylate kinase	1520756	1521472	1520889	ns	Y	G	–	–	–	–	–	–	–	–	–	–	–	–	–	–	–	–	–	–	–	–	–	–	–	–	–	–	–	–	–	–	–	–	–	–	–	–	–	–	–	–	A
BPTD_1411	unknown	surface antigen	1526478	1528814	1527976	ns	Y	A	–	–	–	–	–	–	–	–	–	–	–	–	–	–	–	–	–	–	C	C	C	C	C	C	C	C	C	C	C	C	C	–	–	–	–	–	–	–	–	–	–
BPTD_1417	rnhB	ribonuclease HII	1533090	1533695	1533436	ns	Y	A	–	–	–	–	–	–	C	–	–	–	–	–	–	–	–	–	–	–	–	–	–	–	–	–	–	–	–	–	–	–	–	–	–	–	–	–	–	–	–	–	–
Non-Coding					1542889	intergenic	Y	G	–	–	–	–	–	–	–	–	–	–	–	–	–	–	–	–	–	–	–	–	–	–	–	–	–	A	–	–	–	–	–	–	–	–	–	–	–	–	–	–	–
Non-Coding					1542912	intergenic	N	T	–	–	–	–	–	–	–	–	–	–	–	–	C	–	–	–	–	–	–	–	–	–	–	–	–	–	–	–	–	–	–	–	–	–	–	–	–	–	–	–	–
Non-Coding					1543835	intergenic	N	G	T	T	T	T	T	T	T	T	T	–	–	T	T	T	T	T	T	T	T	T	T	T	T	T	T	T	T	T	T	T	T	T	T	T	T	T	T	T	T	T	T
BPTD_1435	talB	transaldolase B	1549457	1550419	1549472	s	Y	C	–	–	–	–	–	–	T	–	–	–	–	–	–	–	–	–	–	–	–	–	–	–	–	–	–	–	–	–	–	–	–	–	–	–	–	–	–	–	–	–	–
BPTD_1437	carB	carbamoyl phosphate synthase large subunit	1551811	1555053	1553882	ns	Y	C	–	–	–	–	–	–	–	–	–	–	–	–	–	–	–	A	–	–	–	–	–	–	–	–	–	–	–	–	–	–	–	–	–	–	–	–	–	–	–	–	–
BPTD_1442	unknown	ABC transporter permease	1558759	1560453	1559568	ns	Y	A	–	–	–	–	–	–	–	–	–	–	–	–	–	–	–	–	–	–	G	–	–	–	–	–	–	–	–	–	–	–	–	–	–	–	–	–	–	–	–	–	–
BPTD_1442	unknown	ABC transporter permease	1558759	1560453	1559737	s	Y	C	–	–	–	–	–	–	–	–	–	–	–	–	–	–	–	–	–	–	–	–	–	–	–	–	–	–	T	–	–	–	–	–	–	–	–	–	–	–	–	–	–
BPTD_1446	unknown	putative lipoprotein	1564231	1565067	1564477	ns	Y	C	–	–	–	–	–	–	–	–	T	–	–	–	–	–	–	–	–	–	–	–	–	–	–	–	–	–	–	–	–	–	–	–	–	–	–	–	–	–	–	–	–
BPTD_1448	moeA	molybdopterin biosynthesis protein	1565633	1566925	1566020	s	Y	G	–	–	–	–	–	–	–	–	–	–	–	–	–	–	–	–	–	–	–	–	–	–	–	–	–	–	–	–	–	–	–	–	–	–	–	–	–	–	–	–	–
BPTD_1449	mobA	molybdopterin-guanine dinucleotide biosynthesis protein A	1566922	1567515	1567408	s	Y	G	–	–	–	–	–	–	–	–	–	–	–	–	–	–	–	–	–	–	–	–	–	–	–	–	–	–	–	–	–	–	–	–	–	–	–	–	–	–	–	–	–
BPTD_1454	unknown	hypothetical protein	1572120	1572749	1572124	ns	N	A	G	G	G	G	G	G	G	G	G	–	G	–	–	–	–	–	–	–	–	–	–	–	–	–	–	–	–	–	–	–	–	–	–	–	–	–	–	–	–	–	–
BPTD_1455	fdhA	formate dehydrogenase large subunit precursor	1573203	1576094	1573976	s	Y	A	–	–	–	–	–	–	–	–	–	–	–	–	–	–	–	–	–	–	–	–	–	–	–	–	–	–	–	–	–	–	–	–	–	–	–	–	–	–	–	–	–
Non-Coding					1582189	intergenic	Y	C	–	–	–	–	–	–	–	–	–	–	–	–	–	A	–	–	–	–	–	–	–	–	–	–	–	–	–	–	–	–	–	–	–	–	–	–	–	–	–	–	–
BPTD_1470	smoM	putative periplasmic solute-binding protein	1589639	1590733	1590104	ns	Y	A	–	–	–	–	–	–	–	–	–	–	–	–	–	–	–	–	–	–	G	–	–	–	–	–	–	–	–	–	–	–	–	–	–	–	–	–	–	–	–	–	–
BPTD_1470	smoM	putative periplasmic solute-binding protein	1589639	1590733	1590165	ns	Y	A	–	–	–	–	–	–	–	–	–	–	–	–	–	–	–	–	–	–	–	–	–	–	–	–	–	–	–	–	–	–	–	–	–	–	–	–	–	–	–	–	–
BPTD_1480	infC	translation initiation factor IF-3	1601426	1601920	1601534	ns	Y	G	–	–	–	–	–	–	–	–	–	–	–	–	–	–	A	–	–	–	–	–	–	–	–	–	–	–	–	–	–	–	–	–	–	–	–	–	–	–	–	–	–
Non-Coding					1606360	intergenic	N	A	G	G	G	G	G	G	G	G	G	G	G	G	G	G	G	G	G	G	G	G	G	G	G	G	G	G	G	G	G	G	G	G	G	G	G	G	G	G	G	G	G
BPTD_1488	unknown	hypothetical protein	1607603	1608763	1607896	s	Y	C	–	–	–	–	–	–	–	–	–	–	–	–	–	–	–	–	–	–	–	–	–	–	–	–	–	–	–	–	–	–	–	–	–	–	–	–	–	–	–	–	–
Non-Coding					1613122	intergenic	Y	C	–	–	–	–	–	–	–	–	–	–	–	–	–	–	–	–	–	–	–	–	–	–	–	–	–	–	–	–	–	–	–	–	–	–	–	–	–	–	–	–	–
BPTD_1497	unknown	putative transporter protein	1615250	1615765	1615679	s	Y	C	–	–	–	–	–	–	–	–	–	–	–	–	T	–	–	–	–	–	–	–	–	–	–	–	–	–	–	–	–	–	–	–	–	–	–	–	–	–	–	–	–
BPTD_1503	hemH	phosphoribosylaminoimidazole-succinocarboxamide synthase	1621131	1622012	1621144	ns	Y	T	–	–	–	–	–	–	–	–	–	–	–	–	–	–	–	–	–	–	–	–	–	–	–	–	–	–	–	–	–	–	–	C	C	–	–	–	–	–	–	–	–
BPTD_1511	unknown	putative extracellular solute-binding protein	1626517	1627539	1627004	nosense	Y	G	–	–	–	–	–	–	–	–	–	–	–	–	–	–	–	–	–	–	–	A	A	A	A	–	–	–	–	–	–	–	–	–	–	–	–	–	–	–	–	–	–
BPTD_1521	unknown	LysR family transcriptional regulator	1637400	1638287	1638003	ns	Y	T	G	G	G	G	G	G	G	G	G	G	G	G	G	G	G	G	G	G	G	G	G	G	G	G	G	G	G	G	G	G	G	G	G	G	G	G	G	G	G	G	G
BPTD_1524	unknown	hypothetical protein	1639877	1640455	1640301	ns	Y	C	T	T	T	T	T	T	T	T	T	T	T	T	T	T	T	T	T	T	T	T	T	T	T	T	T	T	T	T	T	T	T	T	T	T	T	T	T	T	T	T	T
Non-Coding					1643127	intergenic	Y	G	–	–	–	–	–	–	–	–	–	–	–	–	–	–	–	–	–	A	–	–	–	–	–	–	–	–	–	–	–	–	–	–	–	–	–	–	–	–	–	–	–
BPTD_1530	unknown	hypothetical protein	1645190	1647850	1647704	s	Y	C	–	–	–	–	–	–	–	–	–	–	–	–	–	–	–	–	–	–	–	–	–	–	–	–	–	–	–	–	–	–	–	–	–	–	–	–	–	–	–	–	–
Non-Coding					1667047	intergenic	Y	G	–	–	–	–	–	–	–	–	–	–	–	–	–	–	–	–	–	–	–	–	–	–	–	–	–	–	–	–	–	–	–	–	–	–	–	–	–	–	–	–	–
BPTD_1550	fim3	serotype 3 fimbrial subunit precursor	1672238	1672852	1672497	ns	Y	C	A	A	A	A	A	A	A	–	–	–	–	–	–	–	–	–	–	–	–	–	–	–	–	–	–	–	–	–	–	–	–	–	–	–	–	–	–	–	–	–	–
BPTD_1552	dapA	dihydrodipicolinate synthase	1674080	1674958	1674259	ns	Y	T	C	C	C	C	C	C	C	C	C	C	C	C	C	C	C	C	C	C	C	C	C	C	C	C	C	C	C	C	C	C	C	C	C	C	C	C	C	C	C	C	C
BPTD_1555	glnH	glutamine ABC transporter periplasmic protein	1677010	1677762	1677180	s	Y	G	–	–	–	–	–	–	A	–	–	–	–	–	–	–	–	–	–	–	–	–	–	–	–	–	–	–	–	–	–	–	–	–	–	–	–	–	–	–	–	–	–
BPTD_1555	glnH	glutamine ABC transporter periplasmic protein	1677010	1677762	1677342	s	Y	T	C	C	C	C	C	C	C	C	C	C	C	C	C	C	C	C	C	C	C	C	C	C	C	C	C	C	C	C	C	C	C	C	C	C	C	C	C	C	C	C	C
BPTD_1560	gmk	guanylate kinase	1681777	1682409	1681859	ns	Y	C	–	–	–	–	–	–	–	–	–	–	–	–	–	–	–	–	–	–	–	–	–	–	–	–	–	–	–	–	–	–	–	–	–	–	–	–	–	–	–	–	–
BPTD_1563	unknown	putative oxidoreductase	1684410	1685180	1684785	ns	Y	G	–	–	–	–	–	–	–	–	–	–	–	–	–	–	–	–	–	–	–	–	–	–	–	–	–	–	–	–	–	–	–	–	–	–	–	–	–	–	–	–	–
BPTD_1571	unknown	hypothetical protein	1690398	1691774	1691687	ns	Y	C	–	–	–	–	–	–	–	–	–	–	–	–	–	–	–	–	–	T	–	–	–	–	–	–	–	–	–	–	–	–	–	–	–	–	–	–	–	–	–	–	–
BPTD_1576	unknown	transposase	1697182	1698132	1698128	ns	Y	A	–	–	–	–	–	–	–	–	–	–	–	–	–	–	–	–	–	–	–	–	–	–	–	–	–	–	–	–	–	–	–	–	–	–	–	–	–	–	–	–	–
Non-Coding					1700974	intergenic	Y	C	–	–	–	–	–	–	–	–	–	–	–	–	–	–	–	–	–	–	–	–	–	–	–	–	–	–	–	–	–	–	–	–	–	–	–	–	–	–	–	–	–
Non-Coding					1707452	intergenic	Y	A	–	–	–	–	–	–	–	–	–	–	–	–	–	–	–	–	–	–	–	–	–	–	–	–	–	–	–	–	–	–	–	–	–	–	–	–	–	–	–	–	–
Non-Coding					1710007	intergenic	Y	C	–	–	–	–	–	–	–	–	–	–	–	–	–	–	–	–	–	–	–	–	–	–	–	–	–	–	–	–	–	–	–	–	–	–	–	–	–	–	–	–	–
BPTD_1589	unknown	LysR family transcriptional regulator	1712259	1713161	1712390	ns	Y	C	–	–	–	–	–	–	–	–	–	–	–	–	–	–	–	–	–	T	–	–	–	–	–	–	–	–	–	–	–	–	–	–	–	–	–	–	–	–	–	–	–
Non-Coding					1715664	intergenic	Y	G	–	–	–	–	–	–	–	–	–	–	–	A	–	–	–	–	–	–	–	–	–	–	–	–	–	–	–	–	–	–	–	–	–	–	–	–	–	–	–	–	–
BPTD_1595	unknown	LysR family transcriptional regulator	1720496	1721449	1721244	ns	Y	C	–	–	–	–	–	–	–	–	–	–	–	–	–	–	–	–	–	–	–	–	–	–	–	–	–	–	–	–	–	–	–	–	–	–	–	–	–	–	–	–	T
BPTD_1601	unknown	hypothetical protein	1727061	1729145	1727376	s	Y	C	–	–	–	–	–	–	–	–	–	–	–	–	–	–	T	–	–	–	–	–	–	–	–	–	–	–	–	–	–	–	–	–	–	–	–	–	–	–	–	–	–
BPTD_1606	wbpT	capsular polysaccharide biosynthesis protein	1733566	1735650	1735103	ns	Y	C	–	–	–	–	–	–	–	–	–	–	–	–	–	–	–	–	–	–	–	–	–	–	–	–	–	–	–	–	–	T	T	–	–	–	–	–	–	–	–	–	–
BPTD_1615	unknown	putative arylsulfatase protein	1744808	1746379	1745810	nosense	Y	G	–	–	–	–	–	–	–	–	–	–	–	–	–	–	–	–	–	–	–	–	–	–	–	–	–	–	–	–	–	–	–	–	–	–	–	–	–	–	–	–	–
BPTD_1615	unknown	putative arylsulfatase protein	1744808	1746379	1746073	ns	Y	G	–	–	–	–	–	–	–	–	–	–	–	–	–	–	–	–	–	–	–	–	–	–	–	–	–	–	–	–	–	–	–	–	–	–	–	–	–	–	–	–	–
BPTD_1638	unknown	hypothetical protein	1768440	1769387	1769226	ns	Y	C	–	–	–	–	–	–	–	–	–	–	–	–	–	–	–	–	–	–	–	–	–	–	–	–	–	–	–	–	–	–	–	–	–	–	T	T	T	T	T	T
BPTD_1642	unknown	putative DNA-binding protein	1775140	1775439	1775213	ns	Y	T	C	C	C	C	C	C	C	C	C	C	C	C	C	C	C	C	C	C	C	C	C	C	C	C	C	C	C	C	C	C	C	C	C	C	C	C	C	C	C	C	C
BPTD_1649	unknown	putative hydrolase	1781534	1782484	1781868	ns	Y	G	–	–	–	–	–	–	–	–	–	–	–	–	–	–	–	–	–	–	–	–	–	–	–	–	–	–	–	–	–	–	–	–	–	–	–	–	–	–	–	–	–
BPTD_1651	fabG	3-oxoacyl-[acyl-carrier protein] reductase	1783460	1784215	1783940	ns	Y	A	–	–	–	–	–	C	–	–	–	–	–	–	–	–	–	–	–	–	–	–	–	–	–	–	–	–	–	–	–	–	–	–	–	–	–	–	–	–	–	–	–
BPTD_1652	unknown	hypothetical protein	1784267	1785259	1785117	ns	Y	G	–	–	–	–	–	–	–	–	–	–	–	–	–	–	–	–	–	–	–	A	A	A	A	–	–	–	–	–	–	–	–	–	–	–	–	–	–	–	–	–	–
Non-Coding					1793396	intergenic	Y	G	–	–	–	–	–	–	–	–	–	–	–	–	–	–	–	–	–	–	–	–	–	–	–	–	–	–	–	A	A	A	A	–	–	–	–	–	–	–	–	–	–
BPTD_1671	phaD	putative monovalent cation/H+ antiporter subunit D	1803328	1804956	1804199	ns	Y	G	–	–	–	–	–	–	–	–	–	–	–	–	–	–	–	–	–	–	–	–	–	T	–	–	–	–	–	–	–	–	–	–	–	–	–	–	–	–	–	–	–
BPTD_1687	unknown	putative permease of ABC transporter	1818796	1819569	1818973	nosense	Y	C	–	–	–	–	–	–	–	–	–	–	–	–	T	–	–	–	–	–	–	–	–	–	–	–	–	–	–	–	–	–	–	–	–	–	–	–	–	–	–	–	–
Non-Coding					1820443	intergenic	Y	C	–	–	–	–	–	–	T	–	–	–	–	–	–	–	–	–	–	–	–	–	–	–	–	–	–	–	–	–	–	–	–	–	–	–	–	–	–	–	–	–	–
BPTD_1693	unknown	permease	1823890	1825182	1824529	s	Y	G	–	–	–	–	–	–	–	–	–	–	–	–	–	–	–	–	–	–	–	–	–	–	–	–	–	–	–	–	–	–	–	–	–	–	–	–	–	–	–	–	–
BPTD_1693	unknown	permease	1823890	1825182	1824991	s	Y	G	–	–	–	–	–	–	–	–	–	–	–	–	–	A	–	–	–	–	–	–	–	–	–	–	–	–	–	–	–	–	–	–	–	–	–	–	–	–	–	–	–
BPTD_1700	unknown	hypothetical protein	1830933	1831712	1830943	ns	Y	C	T	T	T	T	T	T	T	T	T	T	T	T	T	T	T	T	T	T	T	T	T	T	T	T	T	T	T	T	T	T	T	T	T	T	T	T	T	T	T	T	T
Non-Coding					1852185	intergenic	Y	G	A	A	A	A	A	A	A	A	A	A	A	A	A	A	A	A	–	–	–	–	–	–	–	–	–	–	–	–	–	–	–	–	–	–	–	–	–	–	–	–	–
Non-Coding					1857217	intergenic	Y	C	–	–	–	–	–	–	–	–	–	–	–	–	–	–	–	–	–	–	–	–	–	–	–	–	–	–	–	–	–	–	–	–	–	–	–	–	–	–	–	–	–
BPTD_1724	unknown	hypothetical protein	1857343	1857783	1857393	s	Y	C	–	–	–	–	–	–	–	–	–	–	–	–	–	–	–	–	–	–	–	–	–	–	–	–	–	–	–	–	–	–	T	–	–	–	–	–	–	–	–	–	–
BPTD_1727	unknown	hypothetical protein	1859455	1860414	1859561	ns	Y	G	–	–	–	–	–	–	–	–	–	–	–	–	–	–	–	–	A	–	–	–	–	–	–	–	–	–	–	–	–	–	–	–	–	–	–	–	–	–	–	–	–
BPTD_1727	unknown	hypothetical protein	1859455	1860414	1860209	ns	N	C	–	–	–	–	–	–	–	–	–	T	–	T	T	–	–	–	–	–	–	–	–	–	–	–	–	–	–	–	–	–	–	–	–	–	–	–	–	–	–	–	–
BPTD_1733	unknown	hypothetical protein	1866807	1868108	1867952	s	Y	C	–	–	–	–	–	–	–	–	–	–	T	–	–	–	–	–	–	–	–	–	–	–	–	–	–	–	–	–	–	–	–	–	–	–	–	–	–	–	–	–	–
BPTD_1733	unknown	hypothetical protein	1866807	1868108	1868099	s	Y	G	–	–	–	–	–	–	T	–	–	–	–	–	–	–	–	–	–	–	–	–	–	–	–	–	–	–	–	–	–	–	–	–	–	–	–	–	–	–	–	–	–
BPTD_1737	uvrD	DNA helicase II	1870995	1873295	1871258	s	Y	C	–	–	–	–	–	–	–	–	–	–	–	–	–	–	–	–	–	–	–	–	–	–	–	–	–	–	–	–	–	–	–	–	–	–	–	–	–	–	–	–	T
BPTD_1740	unknown	N5-glutamine S-adenosyl-L-methionine-dependent methyltransferase	1878242	1879138	1879030	ns	Y	C	T	T	T	T	T	T	T	T	T	T	T	T	T	T	T	T	T	T	T	T	T	T	T	T	T	T	T	T	T	T	T	T	T	T	T	T	T	T	T	T	T
BPTD_1749	unknown	hypothetical protein	1885956	1886522	1886151	ns	Y	G	–	–	–	–	–	–	–	–	–	–	–	–	–	–	–	–	–	–	–	–	–	–	–	–	–	–	–	–	–	–	–	–	–	–	–	–	–	–	–	–	–
BPTD_1763	fabG	3-oxoacyl-[acyl-carrier protein] reductase	1900405	1901181	1900604	ns	Y	C	–	–	–	–	–	–	–	–	–	–	–	–	–	T	–	–	–	–	–	–	–	–	–	–	–	–	–	–	–	–	–	–	–	–	–	–	–	–	–	–	–
Non-Coding					1904867	intergenic	Y	G	T	T	T	T	T	T	T	T	T	T	T	T	T	T	T	T	T	T	T	T	T	T	T	T	T	T	T	T	T	T	T	T	T	T	T	T	T	T	T	T	T
Non-Coding					1906159	intergenic	Y	T	–	–	–	–	–	–	C	–	–	–	–	–	–	–	–	–	–	–	–	–	–	–	–	–	–	–	–	–	–	–	–	–	–	–	–	–	–	–	–	–	–
BPTD_1771	lexA	LexA repressor	1908771	1909421	1909081	ns	Y	C	–	–	–	–	–	–	–	–	–	A	–	–	–	–	–	–	–	–	–	–	–	–	–	–	–	–	–	–	–	–	–	–	–	–	–	–	–	–	–	–	–
BPTD_1772	tyrB	aromatic amino acid aminotransferase	1909550	1910752	1910046	ns	Y	G	T	T	T	T	T	T	T	T	T	T	T	T	T	T	T	T	T	T	T	T	T	T	T	T	T	T	T	T	T	T	T	T	T	T	T	T	T	T	T	T	T
BPTD_1773	uvrB	excinuclease ABC subunit B	1910830	1912866	1912837	s	Y	C	–	–	–	–	–	–	–	–	–	–	–	–	–	–	–	–	–	–	–	–	–	–	–	–	–	–	T	–	–	–	–	–	–	–	–	–	–	–	–	–	–
BPTD_1780	hscA	chaperone protein HscA	1916985	1918847	1918374	ns	Y	C	–	–	–	–	–	–	–	–	–	–	–	–	–	–	–	–	–	–	–	A	A	A	A	–	–	–	–	–	–	–	–	–	–	–	–	–	–	–	–	–	–
Non-Coding					1924506	intergenic	Y	T	–	–	–	–	–	–	C	–	–	–	–	–	–	–	–	–	–	–	–	–	–	–	–	–	–	–	–	–	–	–	–	–	–	–	–	–	–	–	–	–	–
Non-Coding					1925034	intergenic	Y	G	–	–	–	–	–	–	–	–	–	–	–	–	–	–	–	–	–	–	–	–	–	–	–	A	A	–	–	–	–	–	–	–	–	–	–	–	–	–	–	–	–
BPTD_1817	rimM	16S rRNA-processing protein RimM	1956518	1957141	1956696	ns	N	A	G	G	G	G	G	G	G	G	G	–	–	G	G	G	G	G	G	G	G	G	G	G	G	G	G	G	G	G	G	G	G	G	G	G	G	G	G	G	G	G	G
BPTD_1823	unknown	hypothetical protein	1961936	1962970	1961947	s	Y	T	–	–	–	–	–	–	–	–	–	–	–	–	–	–	–	–	–	–	–	–	–	–	–	–	–	–	–	–	–	–	–	–	–	–	–	–	–	–	–	–	–
BPTD_1826	unknown	hypothetical protein	1964692	1965462	1964919	s	Y	A	–	–	–	–	–	–	–	–	–	–	–	–	–	–	–	–	–	–	–	–	–	–	–	–	–	–	–	–	–	–	–	–	–	–	–	–	–	–	–	–	–
BPTD_1838	unknown	hypothetical protein	1977474	1978757	1977531	ns	Y	C	–	–	–	–	–	–	T	–	–	–	–	–	–	–	–	–	–	–	–	–	–	–	–	–	–	–	–	–	–	–	–	–	–	–	–	–	–	–	–	–	–
BPTD_1838	unknown	hypothetical protein	1977474	1978757	1977769	ns	Y	A	G	G	G	G	G	G	G	G	G	G	G	G	G	G	G	G	G	G	G	G	G	G	G	G	G	G	G	G	G	G	G	G	G	G	G	G	G	G	G	G	G
BPTD_1839	unknown	hypothetical protein	1978761	1979243	1978813	ns	Y	A	–	–	–	–	–	–	–	–	–	–	–	–	–	–	–	–	–	–	–	–	–	–	–	–	–	–	–	–	–	–	–	–	–	–	–	–	–	–	–	–	–
BPTD_1839	unknown	hypothetical protein	1978761	1979243	1978965	s	Y	A	G	G	G	G	G	G	G	G	G	G	G	G	G	G	G	G	G	G	G	G	G	G	G	G	G	G	G	G	G	G	G	G	G	G	G	G	G	G	G	G	G
BPTD_1849	bvgR	regulatory protein BvgR	1987710	1988585	1987745	s	Y	T	C	C	C	C	C	C	C	C	C	C	C	C	C	C	C	C	C	C	C	C	C	C	C	C	C	C	C	C	C	C	C	C	C	C	C	C	C	C	C	C	C
BPTD_1850	bvgS	virulence sensor protein	1988629	1992345	1990233	ns	Y	C	–	–	–	–	–	–	–	–	–	–	–	–	–	–	–	–	–	–	–	–	–	–	–	–	–	–	–	–	–	–	–	–	–	–	–	–	–	–	–	–	–
Non-Coding					1993141	intergenic	Y	C	–	–	–	–	–	–	–	–	–	–	–	–	–	T	–	–	–	–	–	–	–	–	–	–	–	–	–	–	–	–	–	–	–	–	–	–	–	–	–	–	–
Non-Coding					1993167	intergenic	N	T	C	C	C	C	C	C	C	C	C	–	–	C	C	C	C	C	C	C	C	C	C	C	C	C	C	C	C	C	C	C	C	C	C	C	C	C	C	C	C	C	C
BPTD_1852	fhaB	filamentous hemagglutinin/adhesin	1993410	2004182	1997377	ns	Y	T	–	–	–	–	–	–	–	–	–	–	–	–	–	–	–	–	–	–	–	–	–	–	–	–	–	–	C	–	–	–	–	–	–	–	–	–	–	–	–	–	–
BPTD_1852	fhaB	filamentous hemagglutinin/adhesin	1993410	2004182	1998739	ns	Y	C	–	–	–	–	–	–	–	–	–	–	–	–	–	–	–	–	–	–	–	T	T	T	T	T	T	T	T	T	T	T	T	–	–	–	–	–	–	–	–	–	–
BPTD_1856	fimD	fimbrial adhesin	2008377	2009474	2008732	ns	Y	C	–	–	–	–	–	–	–	–	–	–	–	–	–	–	–	–	–	–	–	–	–	–	–	–	–	–	–	–	–	–	–	–	–	–	–	–	–	–	–	–	–
BPTD_1863	unknown	hypothetical protein	2016078	2017043	2016185	ns	Y	G	–	–	–	–	–	–	–	–	–	–	–	–	–	–	–	–	–	–	–	–	–	–	–	–	–	–	–	–	–	–	–	–	–	–	–	–	–	–	–	–	–
BPTD_1880	cysS	cysteinyl-tRNA synthetase	2035141	2036601	2035494	s	Y	G	–	–	–	–	A	–	–	–	–	–	–	–	–	–	–	–	–	–	–	–	–	–	–	–	–	–	–	–	–	–	–	–	–	–	–	–	–	–	–	–	–
BPTD_1894	unknown	putative L-aspartate dehydrogenase	2048944	2049747	2049696	ns	Y	A	–	–	–	–	–	–	–	–	–	–	–	–	–	–	–	–	–	–	–	–	–	–	–	–	–	–	–	–	–	–	–	–	–	–	–	–	–	–	–	–	–
Non-Coding					2059693	intergenic	Y	C	–	–	–	–	–	–	–	–	–	–	–	–	–	–	–	–	–	–	–	–	–	–	–	–	–	–	–	–	–	G	–	–	–	–	–	–	–	–	–	–	–
BPTD_1906	unknown	hypothetical protein	2062230	2063186	2062396	ns	Y	T	–	–	–	–	–	–	–	–	–	–	–	–	–	–	–	–	–	–	–	–	–	–	–	–	–	–	–	–	–	–	–	–	–	–	–	–	–	–	–	–	–
BPTD_1914	hmsR	N-glycosyltransferase PgaC	2067228	2068487	2067710	ns	Y	T	–	–	–	–	–	–	–	–	–	–	–	–	–	–	–	–	–	–	–	–	–	–	–	–	–	–	–	–	–	–	–	–	–	–	–	–	–	–	–	–	–
BPTD_1943	unknown	hypothetical protein	2104567	2105793	2104674	s	Y	T	C	C	C	C	C	C	C	C	C	C	C	C	C	C	C	C	C	C	C	C	C	C	C	C	C	C	C	C	C	C	C	C	C	C	C	C	C	C	C	C	C
BPTD_1959	unknown	hypothetical protein	2125725	2127437	2127129	s	Y	A	G	G	G	G	G	G	G	G	G	G	G	G	G	G	G	G	G	G	G	G	G	G	G	G	G	G	G	G	G	G	G	G	G	G	G	G	G	G	G	G	G
Non-Coding					2134305	intergenic	Y	C	–	–	–	–	–	–	–	–	–	–	–	–	–	–	–	–	–	–	–	–	–	–	–	–	–	–	–	–	–	–	–	–	–	–	–	–	–	–	–	–	–
BPTD_1980	efp	elongation factor P	2145694	2146251	2146039	s	Y	C	–	–	–	–	–	–	–	–	–	–	–	–	–	T	–	–	–	–	–	–	–	–	–	–	–	–	–	–	–	–	–	–	–	–	–	–	–	–	–	–	–
BPTD_1982	unknown	hypothetical protein	2147522	2148724	2148134	s	Y	C	–	–	–	–	–	–	–	–	–	–	–	–	–	–	–	–	–	–	T	–	–	–	–	–	–	–	–	–	–	–	–	–	–	–	–	–	–	–	–	–	–
BPTD_1984	acnA	aconitate hydratase	2149779	2152484	2150273	ns	Y	C	–	–	–	–	–	–	–	–	–	–	–	–	–	–	–	–	–	–	T	T	T	T	T	T	T	T	T	T	T	T	T	–	–	–	–	–	–	–	–	–	–
BPTD_1991	acnB	bifunctional aconitate hydratase 2/2-methylisocitrate dehydratase	2159095	2161686	2161200	ns	N	A	G	G	G	G	G	G	G	G	G	G	G	G	G	G	G	G	G	G	G	G	G	G	G	G	G	G	G	G	G	G	G	G	G	G	G	G	G	G	G	G	G
BPTD_1997	unknown	putative integral membrane protein	2164602	2165372	2164789	ns	Y	A	–	–	–	–	–	–	–	–	–	–	–	–	–	–	–	–	–	–	–	–	–	–	–	–	–	–	–	–	–	–	–	–	–	–	–	–	–	–	–	–	–
BPTD_1997	unknown	putative integral membrane protein	2164602	2165372	2165176	ns	Y	A	–	–	–	–	–	–	–	–	–	–	–	–	–	–	–	–	–	–	–	–	–	–	–	–	–	–	–	–	–	–	–	–	–	–	–	–	–	–	–	–	–
BPTD_1998	unknown	hypothetical protein	2165758	2166207	2165804	ns	Y	T	A	A	A	A	A	A	A	A	A	A	A	A	A	A	A	A	A	A	A	A	A	A	A	A	A	A	A	A	A	A	A	A	A	A	A	A	A	A	A	A	A
Non-Coding					2171298	intergenic	Y	C	–	–	–	–	–	–	–	–	–	–	–	–	–	–	–	–	–	–	–	–	–	–	–	–	–	–	–	–	–	–	–	–	–	–	–	–	–	–	–	–	–
Non-Coding					2190660	intergenic	Y	C	–	–	–	–	–	–	–	–	–	–	–	–	–	–	–	–	–	–	–	–	–	–	–	–	–	–	–	–	–	–	–	–	–	–	–	–	–	–	–	–	–
BPTD_2028	unknown	hypothetical protein	2204626	2205396	2205264	s	Y	C	–	–	–	–	–	–	–	–	–	–	–	–	–	–	–	–	–	–	–	–	–	–	–	–	–	–	–	–	–	–	–	–	–	–	–	–	–	–	–	–	–
BPTD_2035	unknown	hypothetical protein	2211873	2212847	2212110	ns	Y	G	–	–	–	–	–	–	–	–	–	–	–	–	–	–	–	–	–	A	–	–	–	–	–	–	–	–	–	–	–	–	–	–	–	–	–	–	–	–	–	–	–
BPTD_2035	unknown	hypothetical protein	2211873	2212847	2212128	ns	Y	C	–	–	–	–	–	–	–	–	–	–	–	–	–	–	–	–	–	–	–	–	–	–	–	–	–	–	–	–	–	–	–	–	–	–	–	–	–	–	–	–	–
BPTD_2035	unknown	hypothetical protein	2211873	2212847	2212803	s	Y	C	–	–	–	–	–	–	–	–	–	–	–	–	–	–	–	–	–	–	T	–	–	–	–	–	–	–	–	–	–	–	–	–	–	–	–	–	–	–	–	–	–
BPTD_2043	unknown	putative efflux system transmembrane protein	2219507	2222737	2221740	ns	Y	C	–	–	–	–	–	–	–	–	–	–	–	–	–	–	–	–	–	–	–	–	–	–	–	–	–	–	–	–	–	–	–	–	–	–	–	–	–	–	–	–	–
BPTD_2048	uvrC	excinuclease ABC subunit C	2226579	2228408	2228015	s	Y	C	–	–	–	–	–	–	–	–	–	–	–	–	–	–	–	–	–	–	–	–	–	–	–	–	–	–	–	–	–	–	–	–	–	–	–	–	–	–	–	–	–
Non-Coding					2235125	intergenic	Y	G	–	–	–	–	–	–	–	–	–	–	–	–	–	–	–	–	–	–	–	–	–	–	–	–	–	–	–	–	–	–	–	–	–	–	–	–	–	–	–	–	–
Non-Coding					2237864	intergenic	Y	G	–	–	–	–	–	–	–	–	–	–	–	–	–	–	–	–	–	–	–	–	–	–	–	–	–	–	–	–	–	–	–	–	–	–	–	–	–	–	–	–	–
BPTD_2060	unknown	enoyl-CoA hydratase/isomerase-like protein	2239931	2240743	2240306	ns	Y	G	–	–	–	–	–	–	–	–	–	–	–	–	–	–	–	–	–	–	–	–	–	–	–	–	–	–	–	–	–	–	–	–	–	–	–	–	–	–	–	–	–
BPTD_2066	unknown	acetyl-CoA acetyltransferase	2245262	2246458	2246040	ns	N	G	–	–	–	–	–	–	–	–	–	–	–	–	–	–	–	–	–	–	–	–	–	–	–	–	–	–	–	–	–	–	–	–	–	–	–	–	–	–	–	–	–
BPTD_2066	unknown	acetyl-CoA acetyltransferase	2245262	2246458	2246237	s	Y	C	–	–	–	–	–	–	–	–	–	–	–	–	–	–	–	–	–	–	–	–	–	–	–	–	–	–	–	–	–	–	–	T	T	–	–	–	–	–	–	–	–
Non-Coding					2248832	intergenic	Y	C	–	–	–	–	–	–	–	–	–	–	–	–	–	–	–	–	–	–	–	–	–	–	–	–	–	–	–	–	–	–	–	–	–	–	–	–	–	–	–	–	–
BPTD_2069	unknown	lysR family transcriptional regulator	2250551	2251450	2251337	ns	Y	C	–	–	–	–	–	–	–	–	–	–	–	–	–	–	–	–	–	–	–	–	–	–	–	–	–	–	–	–	–	–	–	–	–	–	–	–	–	–	–	–	–
Non-Coding					2266140	intergenic	Y	G	–	–	–	–	–	–	–	–	–	–	–	–	–	–	–	–	–	–	–	–	–	–	–	–	–	–	–	–	–	–	–	–	–	–	–	–	–	–	–	–	–
BPTD_2086	gor	glutathione reductase	2267781	2269133	2268801	ns	Y	G	A	A	A	A	A	A	A	A	A	A	A	A	A	A	A	A	A	A	A	A	A	A	A	A	A	A	A	A	A	A	A	A	A	A	A	A	A	A	A	A	A
Non-Coding					2281145	intergenic	Y	C	–	–	–	–	–	–	–	–	–	–	–	–	–	–	–	–	–	–	–	–	–	–	–	–	–	–	–	–	–	–	–	–	–	–	–	–	–	–	–	–	T
BPTD_2099	unknown	hypothetical protein	2281251	2281646	2281349	s	Y	G	–	–	–	–	A	–	–	–	–	–	–	–	–	–	–	–	–	–	–	–	–	–	–	–	–	–	–	–	–	–	–	–	–	–	–	–	–	–	–	–	–
BPTD_2100	unknown	putative transmembrane efflux protein	2281665	2283104	2281820	s	Y	G	–	–	–	–	–	–	–	–	–	–	–	–	–	–	–	–	–	–	–	A	A	A	A	–	–	–	–	–	–	–	–	–	–	–	–	–	–	–	–	–	–
BPTD_2102	unknown	transposase	2283499	2284449	2283528	ns	N	C	–	–	–	–	–	–	–	–	–	T	T	–	–	–	–	–	–	–	–	–	–	–	–	–	–	–	–	–	–	–	–	–	–	–	–	–	–	–	–	–	–
BPTD_2110	unknown	putative sulfate transporter	2291227	2292918	2291868	s	Y	C	–	–	–	–	–	–	–	–	–	–	–	–	–	–	–	–	–	–	–	–	–	–	–	–	–	–	–	–	–	–	–	–	–	T	–	–	–	–	–	–	–
BPTD_2116	unknown	AraC family transcriptional regulator	2295744	2296718	2296087	ns	Y	A	–	–	–	–	–	–	–	–	–	–	–	–	–	–	–	–	–	–	–	–	–	–	–	–	–	–	–	–	–	G	G	–	–	–	–	–	–	–	–	–	–
Non-Coding					2301048	intergenic	Y	A	–	–	–	–	–	–	–	–	–	–	–	–	–	–	–	–	–	–	–	–	–	–	–	–	–	–	–	–	–	–	–	–	–	–	T	–	–	–	–	–	–
BPTD_2122	unknown	hypothetical protein	2301319	2301969	2301816	s	Y	G	–	–	–	–	–	–	–	–	–	–	–	–	–	–	–	–	–	–	–	–	–	–	–	–	–	–	–	–	–	–	–	–	–	–	–	–	–	–	–	–	–
BPTD_2124	unknown	putative sigma-54-dependent transcriptional regulator	2303835	2305700	2304452	s	Y	C	–	–	–	–	–	–	–	–	–	–	–	–	–	–	–	–	–	–	–	–	–	–	–	–	–	–	–	–	–	–	–	–	–	–	–	–	–	–	–	–	–
BPTD_2151	dnaG	DNA primase	2330058	2332088	2331740	ns	Y	G	–	–	–	–	–	–	–	–	–	–	–	–	–	–	–	–	–	–	–	–	–	–	–	–	–	–	–	–	–	–	–	–	–	–	–	–	–	–	–	–	–
BPTD_2155	hisZ	ATP phosphoribosyltransferase regulatory subunit	2334623	2335780	2335209	ns	Y	T	–	–	–	–	–	–	–	–	–	–	–	–	–	–	–	–	–	–	–	–	–	–	–	–	–	–	–	–	–	–	–	–	–	–	–	–	–	–	–	–	–
BPTD_2167	unknown	hypothetical protein	2347130	2348278	2347138	ns	Y	G	–	–	–	–	–	–	–	–	–	–	–	–	–	–	–	–	–	–	–	–	–	–	–	–	–	–	–	–	–	–	–	–	–	–	–	–	–	–	–	–	–
BPTD_2167	unknown	hypothetical protein	2347130	2348278	2347606	ns	Y	C	–	–	–	–	–	–	–	–	–	–	–	–	–	–	–	–	–	–	–	–	–	–	–	–	–	–	–	–	–	–	–	–	–	–	–	–	–	–	–	–	–
BPTD_2170	unknown	putative outer membrane (scaffolding) protein	2352029	2352790	2352240	ns	Y	G	–	–	–	–	–	–	–	–	–	–	–	–	–	–	–	–	–	–	–	–	–	–	–	–	–	–	–	–	–	–	–	–	–	–	A	A	A	A	A	A	–
Non-Coding					2353310	intergenic	Y	G	–	–	–	–	–	–	–	–	–	–	–	–	–	–	–	–	–	–	–	–	–	–	–	–	–	–	–	–	–	–	–	–	–	–	–	–	–	–	–	–	–
BPTD_2179	ectA	L-2,4-diaminobutyric acid acetyltransferase	2363470	2364030	2363888	ns	Y	T	–	–	–	–	–	–	–	–	–	–	–	–	–	–	–	–	–	–	–	–	–	–	–	–	–	–	–	–	–	–	–	–	–	–	–	–	–	–	–	–	–
Non-Coding					2372381	intergenic	Y	T	–	–	–	–	–	–	–	–	–	–	–	–	–	C	–	–	–	–	–	–	–	–	–	–	–	–	–	–	–	–	–	–	–	–	–	–	–	–	–	–	–
Non-Coding					2375385	intergenic	Y	C	–	–	–	–	–	–	–	–	–	–	–	–	–	–	–	–	–	–	–	–	–	–	–	–	–	G	–	–	–	–	–	–	–	–	–	–	–	–	–	–	–
BPTD_2190	alr	alanine racemase, catabolic	2378400	2379563	2378510	s	Y	G	A	A	A	A	A	A	A	A	A	A	A	A	A	A	A	A	A	A	A	A	A	A	A	A	A	A	A	A	A	A	A	A	A	A	A	A	A	A	A	A	A
Non-Coding					2387665	intergenic	Y	A	–	–	–	–	–	–	–	–	–	–	–	–	–	–	–	–	–	–	–	–	–	–	–	–	–	–	–	–	–	–	–	–	–	–	–	–	–	–	–	–	–
BPTD_2196	brpL	putative RNA polymerase sigma factor	2387729	2388331	2388245	ns	Y	G	–	–	–	–	–	–	–	–	–	–	–	–	–	–	–	–	–	–	–	–	–	–	–	–	–	–	A	–	–	–	–	–	–	–	–	–	–	–	–	–	–
BPTD_2198	bscW	hypothetical protein	2390145	2390543	2390375	s	Y	G	–	–	–	–	–	–	–	–	–	–	–	–	–	A	–	–	–	–	–	–	–	–	–	–	–	–	–	–	–	–	–	–	–	–	–	–	–	–	–	–	–
BPTD_2198	bscW	hypothetical protein	2390145	2390543	2390427	ns	Y	C	–	–	–	–	–	–	–	–	–	–	–	–	–	–	–	–	–	–	–	–	–	–	–	–	–	–	–	–	–	–	–	–	–	–	–	–	–	–	–	–	–
BPTD_2202	bscR	type III secretion system protein	2392670	2393341	2392932	ns	Y	G	–	–	–	–	–	–	–	–	–	–	–	–	–	–	–	–	–	–	–	–	–	–	–	–	–	–	–	–	–	–	–	–	–	–	–	–	–	–	–	–	A
BPTD_2203	bscQ	putative type III secretion protein	2393338	2394417	2393520	ns	Y	C	–	–	–	–	–	–	–	–	–	–	–	–	–	–	–	–	–	–	–	–	–	–	–	–	–	–	–	–	–	–	–	T	T	T	T	T	T	T	T	T
BPTD_2210	bscI	putative type III secretion protein	2398891	2399298	2398958	ns	N	T	C	C	C	C	C	C	C	C	C	–	C	–	–	–	–	–	–	–	–	–	–	–	–	–	–	–	–	–	–	–	–	–	–	–	–	–	–	–	–	–	–
BPTD_2213	bopB	putative outer protein B	2400306	2401514	2400998	ns	Y	G	–	–	–	–	–	–	–	–	–	–	–	–	–	–	–	–	–	–	–	–	–	–	–	–	–	–	A	–	–	–	–	–	–	–	–	–	–	–	–	–	–
BPTD_2213	bopB	putative outer protein B	2400306	2401514	2401286	ns	Y	G	–	–	–	–	–	–	–	–	–	–	–	–	–	–	–	–	–	–	–	–	–	–	–	–	–	–	–	–	–	–	–	–	–	–	–	–	–	–	–	–	–
Non-Coding					2413336	intergenic	Y	G	–	–	–	–	–	–	–	–	–	–	–	–	–	–	–	–	A	–	–	–	–	–	–	–	–	–	–	–	–	–	–	–	–	–	–	–	–	–	–	–	–
BPTD_2229	unknown	methyl-accepting chemotaxis protein	2413513	2415054	2414451	s	Y	G	–	–	–	–	–	–	–	–	–	–	–	–	–	–	–	–	–	–	–	–	–	–	–	–	–	–	–	–	–	–	–	–	–	–	–	–	–	–	–	–	–
BPTD_2230	unknown	xanthine/uracil family permease	2415085	2416398	2416087	s	Y	G	–	–	–	–	–	–	–	–	–	–	–	–	–	–	–	–	–	–	–	–	–	–	–	–	–	–	–	–	–	–	–	A	A	A	A	A	A	A	A	A
BPTD_2231	unknown	putative regulatory lipoprotein	2416950	2418272	2417433	ns	Y	G	A	A	A	A	A	A	A	A	A	A	A	A	A	A	A	A	A	A	A	A	A	A	A	A	A	A	A	A	A	A	A	A	A	A	A	A	A	A	A	A	A
BPTD_2231	unknown	putative regulatory lipoprotein	2416950	2418272	2418259	ns	Y	C	–	–	–	–	–	–	T	–	–	–	–	–	–	–	–	–	–	–	–	–	–	–	–	–	–	–	–	–	–	–	–	–	–	–	–	–	–	–	–	–	–
BPTD_2243	qor	quinone oxidoreductase	2428990	2429979	2429519	ns	Y	C	–	–	–	–	–	–	–	–	T	–	–	–	–	–	–	–	–	–	–	–	–	–	–	–	–	–	–	–	–	–	–	–	–	–	–	–	–	–	–	–	–
BPTD_2252	unknown	putative solute-binding transport protein	2439961	2441535	2440385	ns	Y	T	G	G	–	–	–	–	–	–	–	–	–	–	–	–	–	–	–	–	–	–	–	–	–	–	–	–	–	–	–	–	–	–	–	–	–	–	–	–	–	–	–
BPTD_2257	unknown	aminobutyrate aminotransferase	2446227	2447501	2446880	s	Y	G	–	–	–	–	–	–	–	–	–	–	–	–	–	–	–	–	–	–	–	–	–	–	–	–	–	–	–	–	–	–	–	–	–	–	–	–	–	–	–	–	–
BPTD_2268	purD	phosphoribosylamine--glycine ligase	2458980	2460320	2459085	ns	Y	C	–	–	–	–	–	–	–	–	–	–	T	–	–	–	–	–	–	–	–	–	–	–	–	–	–	–	–	–	–	–	–	–	–	–	–	–	–	–	–	–	–
BPTD_2269	hemF	coproporphyrinogen III oxidase	2460336	2461247	2460687	ns	Y	C	–	–	–	–	–	–	–	–	–	–	–	–	–	–	–	–	–	–	–	–	–	–	–	–	–	–	–	–	–	–	–	–	–	–	–	–	–	–	–	–	–
BPTD_2286	unknown	putative outer membrane protein	2484382	2485998	2485760	ns	Y	C	–	–	–	–	–	–	–	–	–	–	–	–	–	–	–	–	–	–	–	–	–	–	–	–	–	–	–	–	–	–	–	–	–	–	–	–	–	–	–	–	–
BPTD_2291	dnaE	DNA polymerase III subunit alpha	2489782	2493273	2490028	s	Y	G	–	–	–	–	–	–	–	–	–	–	–	–	–	–	–	–	–	–	A	–	–	–	–	–	–	–	–	–	–	–	–	–	–	–	–	–	–	–	–	–	–
BPTD_2291	dnaE	DNA polymerase III subunit alpha	2489782	2493273	2490106	s	Y	G	–	–	–	–	–	–	–	–	–	–	–	–	–	–	–	–	–	–	–	–	–	–	–	–	–	–	–	–	–	–	–	–	–	–	–	–	–	–	–	–	–
BPTD_2291	dnaE	DNA polymerase III subunit alpha	2489782	2493273	2493081	ns	Y	C	–	–	–	–	–	–	–	–	–	–	–	–	–	–	–	–	–	–	–	–	–	–	–	–	–	–	–	–	–	–	–	–	–	–	–	–	–	–	–	–	–
BPTD_2293	unknown	putative ATP-dependent helicase	2494442	2498326	2495836	ns	Y	C	A	A	A	A	A	A	A	A	A	A	A	A	A	A	A	A	A	A	A	A	A	A	A	A	A	A	A	A	A	A	A	A	A	A	A	A	A	A	A	A	A
BPTD_2307	unknown	putative polyamine transport protein	2511695	2512798	2512721	s	Y	T	C	C	C	C	C	C	C	C	C	C	C	C	C	C	C	C	C	C	C	C	C	C	C	C	C	C	C	C	C	C	C	–	–	–	–	–	–	–	–	–	–
BPTD_2316	gltA	type II citrate synthase	2521882	2523192	2522573	ns	Y	A	–	–	–	–	–	–	–	–	–	–	–	–	–	–	–	–	–	–	–	–	–	–	–	–	–	–	–	–	–	–	–	–	–	–	–	–	–	–	–	–	–
BPTD_2318	sdhB	succinate dehydrogenase iron-sulfur subunit	2523499	2524215	2523987	s	Y	G	–	–	–	A	–	–	–	–	–	–	–	–	–	–	–	–	–	–	–	–	–	–	–	–	–	–	–	–	–	–	–	–	–	–	–	–	–	–	–	–	–
Non-Coding					2529182	intergenic	Y	C	–	–	–	–	–	–	–	–	–	–	–	–	–	–	–	–	–	–	–	–	–	–	–	–	–	–	–	–	–	–	–	–	–	–	–	–	–	–	–	–	–
Non-Coding					2529874	intergenic	Y	T	C	C	C	C	C	C	C	–	–	–	–	–	–	–	–	–	–	–	–	–	–	–	–	–	–	–	–	–	–	–	–	–	–	–	–	–	–	–	–	–	–
BPTD_2326	acnA	aconitate hydratase	2531540	2534134	2534018	ns	Y	G	–	–	–	–	–	–	–	–	–	–	–	–	–	–	A	–	–	–	–	–	–	–	–	–	–	–	–	–	–	–	–	–	–	–	–	–	–	–	–	–	–
BPTD_2330	unknown	hypothetical protein	2537378	2538769	2537641	s	Y	C	–	–	–	–	–	–	–	T	–	–	–	–	–	–	–	–	–	–	–	–	–	–	–	–	–	–	–	–	–	–	–	–	–	–	–	–	–	–	–	–	–
Non-Coding					2538859	intergenic	Y	G	–	–	–	–	–	–	–	–	–	–	–	–	–	–	–	–	–	–	–	–	–	–	–	–	–	–	–	–	–	–	–	–	–	–	–	–	–	–	–	–	–
Non-Coding					2539722	intergenic	Y	C	–	–	–	–	–	–	–	–	–	–	–	–	–	–	–	–	–	–	–	–	–	–	–	–	–	–	–	–	–	–	–	–	–	–	–	–	–	–	–	–	–
Non-Coding					2539805	intergenic	Y	C	–	–	–	–	–	–	–	–	–	–	–	–	–	–	–	–	–	–	–	–	–	–	–	–	–	–	–	–	–	–	–	–	–	–	–	–	–	–	–	–	–
BPTD_2341	unknown	putative transcriptional regulator	2546780	2548345	2547125	ns	Y	C	–	–	–	–	–	–	–	–	–	–	–	–	–	–	–	–	–	T	–	–	–	–	–	–	–	–	–	–	–	–	–	–	–	–	–	–	–	–	–	–	–
BPTD_2355	unknown	putative L-asparaginase	2563472	2564452	2563903	ns	Y	G	–	–	–	–	–	–	–	–	–	–	–	A	A	–	–	–	–	–	–	–	–	–	–	–	–	–	–	–	–	–	–	–	–	–	–	–	–	–	–	–	–
BPTD_2359	unknown	hypothetical protein	2567024	2567473	2567390	s	Y	C	–	–	–	–	–	–	–	–	–	–	–	–	–	–	–	–	–	–	–	–	–	–	–	–	–	–	–	–	–	–	–	–	–	–	–	–	–	–	–	–	–
BPTD_2374	unknown	putative oxidoreductase	2583274	2584740	2584647	ns	Y	C	–	–	–	–	–	–	–	–	–	–	–	–	–	–	–	–	–	–	–	–	–	–	–	–	–	–	–	–	–	–	–	–	–	–	–	–	–	–	–	–	–
BPTD_2386	unknown	LysR family transcriptional regulator	2595682	2596617	2596473	ns	Y	C	–	–	–	–	–	T	–	–	–	–	–	–	–	–	–	–	–	–	–	–	–	–	–	–	–	–	–	–	–	–	–	–	–	–	–	–	–	–	–	–	–
BPTD_2388	era	GTP-binding protein Era	2597202	2598092	2597355	s	Y	G	–	–	–	–	–	–	–	–	–	–	–	–	–	–	–	–	–	–	–	–	–	–	–	–	–	–	–	–	–	–	–	–	–	–	–	–	–	–	–	–	–
BPTD_2397	fabF	3-oxoacyl-(acyl carrier protein) synthase II	2605881	2607110	2606193	s	Y	T	C	C	C	C	C	C	C	C	C	C	C	C	C	C	C	C	C	C	C	C	C	C	C	C	C	C	C	C	C	C	C	C	C	C	C	C	C	C	C	C	C
Non-Coding					2612451	intergenic	Y	T	–	–	–	–	–	–	–	–	–	–	–	–	–	C	–	–	–	–	–	–	–	–	–	–	–	–	–	–	–	–	–	–	–	–	–	–	–	–	–	–	–
BPTD_2407	unknown	putative exported hydrolase	2613838	2614665	2614041	s	Y	G	–	–	–	–	–	–	–	–	–	–	–	–	–	–	–	–	–	–	–	A	A	A	A	–	–	–	–	–	–	–	–	–	–	–	–	–	–	–	–	–	–
Non-Coding					2622226	intergenic	Y	C	–	–	–	–	–	–	–	–	–	–	–	–	–	–	–	–	–	–	–	–	–	–	–	–	–	–	–	–	–	–	–	–	–	–	–	–	–	–	–	–	–
BPTD_2418	alcE	putative iron-sulfur protein	2627081	2628274	2628106	s	Y	G	–	–	–	–	–	–	–	–	–	–	–	–	–	–	–	–	–	–	–	–	–	–	–	–	–	–	–	–	–	–	–	–	–	–	–	–	–	–	–	–	–
BPTD_2423	unknown	hypothetical protein	2634517	2635239	2634715	ns	Y	C	–	–	–	–	–	–	–	–	–	–	–	–	–	–	–	–	–	–	–	–	–	–	–	–	–	–	–	–	–	–	–	–	–	–	–	–	–	–	–	–	–
BPTD_2427	unknown	hypothetical protein	2636803	2637147	2637094	s	Y	G	–	–	–	–	–	–	–	–	–	–	–	–	–	–	–	–	–	–	–	A	A	A	A	–	–	–	–	–	–	–	–	–	–	–	–	–	–	–	–	–	–
Non-Coding					2640097	intergenic	N	G	–	–	–	–	–	–	–	–	–	A	–	A	A	–	–	–	–	–	–					–	–	–	–	–	–	–	–	–	–	–	–	–	–	–	–	–	–
BPTD_2435	unknown	putative membrane transport protein	2646232	2648298	2647621	s	Y	C	–	–	–	–	–	–	–	–	–	–	–	–	–	–	–	–	–	–	–	–	–	–	–	–	–	–	–	–	–	–	–	–	–	–	–	–	–	–	–	–	–
Non-Coding					2648950	intergenic	Y	A	–	–	–	–	–	–	–	–	–	–	–	–	–	–	–	–	–	–	–	–	–	–	–	–	–	–	–	–	–	–	–	–	–	–	–	–	–	–	–	–	–
BPTD_2437	kdpA	potassium-transporting ATPase subunit A	2649354	2651138	2650727	s	Y	G	–	–	–	A	–	–	–	–	–	–	–	–	–	–	–	–	–	–	–	–	–	–	–	–	–	–	–	–	–	–	–	–	–	–	–	–	–	–	–	–	–
Non-Coding					2664854	intergenic	Y	C	–	–	–	–	–	–	–	–	–	–	–	–	–	–	–	–	–	–	–	–	–	–	–	–	–	–	–	–	–	–	–	–	–	–	–	–	–	–	–	–	–
BPTD_2450	unknown	putative ATP-binding protein	2664946	2665833	2665085	ns	Y	G	–	–	–	–	–	–	–	–	–	–	–	–	–	–	–	–	–	–	–	–	–	–	–	–	–	–	–	–	–	–	–	–	–	–	A	A	A	–	–	–	–
BPTD_2451	unknown	hypothetical protein	2665855	2667027	2666288	ns	Y	T	C	C	C	C	C	C	C	C	C	C	C	C	C	C	C	C	C	C	C	C	C	C	C	C	C	C	C	C	C	C	C	C	C	C	C	C	C	C	C	C	C
BPTD_2451	unknown	hypothetical protein	2665855	2667027	2666702	ns	Y	G	–	–	–	–	–	–	–	–	–	–	–	–	–	–	–	–	–	–	–	–	–	–	–	–	–	–	–	–	–	–	–	–	–	–	–	–	–	–	–	–	–
BPTD_2453	unknown	hypothetical protein	2667611	2667985	2667786	ns	Y	C	–	–	–	–	–	–	–	–	–	–	–	–	–	–	–	–	–	–	–	–	–	–	–	–	–	–	–	–	–	–	–	–	–	–	–	–	–	–	–	–	–
BPTD_2453	unknown	hypothetical protein	2667611	2667985	2667799	ns	Y	C	–	–	–	–	–	–	–	–	–	–	–	–	–	–	–	–	–	–	–	–	–	–	–	–	–	–	–	–	–	–	–	–	–	–	–	–	–	–	–	–	–
BPTD_2457	unknown	putative thioredoxin	2674487	2674867	2674846	ns	Y	G	–	–	–	–	–	–	–	–	–	–	–	–	–	–	–	–	–	–	–	–	–	–	–	–	–	–	–	–	–	–	–	–	–	–	–	–	–	–	–	–	A
BPTD_2459	unknown	hypothetical protein	2675571	2675813	2675620	ns	Y	G	A	A	A	A	A	A	A	A	A	–	–	–	–	–	–	–	–	–	–	–	–	–	–	–	–	–	–	–	–	–	–	–	–	–	–	–	–	–	–	–	–
BPTD_2460	hemH	ferrochelatase	2675895	2676998	2676340	ns	Y	T	–	–	–	–	–	–	–	–	–	C	–	–	–	–	–	–	–	–	–	–	–	–	–	–	–	–	–	–	–	–	–	–	–	–	–	–	–	–	–	–	–
BPTD_2462	ppnK	NAD(+)/NADH kinase family protein	2678160	2679059	2678251	ns	Y	C	–	–	–	–	–	–	–	–	–	–	–	–	–	–	–	–	–	–	–	–	–	–	–	–	–	–	–	–	–	–	–	–	–	–	–	–	–	–	–	–	–
BPTD_2467	murB	UDP-N-acetylenolpyruvoylglucosamine reductase	2682776	2683831	2683800	ns	Y	A	–	–	–	–	–	–	–	–	–	–	–	–	–	–	–	–	–	–	–	–	–	–	–	–	–	–	–	G	G	–	–	–	–	–	–	–	–	–	–	–	–
BPTD_2468	unknown	putative hydrolase	2684150	2684941	2684602	ns	Y	C	–	–	–	–	–	–	–	–	–	–	–	–	–	–	–	–	–	–	–	–	–	–	–	–	–	–	–	–	–	–	–	–	–	–	–	–	–	–	–	–	–
Non-Coding					2693429	intergenic	Y	A	–	–	–	–	–	–	–	–	–	–	–	–	–	–	–	–	–	–	–	–	–	–	–	–	–	–	–	–	–	–	–	–	–	–	–	–	–	–	–	–	–
BPTD_2480	unknown	hypothetical protein	2697686	2698639	2698553	s	Y	G	–	–	–	–	–	–	–	–	–	–	–	–	–	–	A	–	–	–	–	–	–	–	–	–	–	–	–	–	–	–	–	–	–	–	–	–	–	–	–	–	–
Non-Coding					2701732	intergenic	Y	A	–	–	–	–	–	–	–	–	–	–	–	–	–	–	–	–	–	–	–	–	–	–	–	–	–	–	–	–	–	–	–	–	–	–	–	–	–	–	–	–	–
BPTD_2498	unknown	integral membrane protein	2714059	2714778	2714520	ns	Y	C	–	–	–	–	–	–	–	–	–	–	–	–	–	–	–	–	–	–	T	T	T	T	T	T	T	T	T	T	T	T	T	–	–	–	–	–	–	–	–	–	–
Non-Coding					2716796	intergenic	Y	A	–	–	–	–	–	–	–	–	–	–	–	–	G	–	–	–	–	–	–	–	–	–	–	–	–	–	–	–	–	–	–	–	–	–	–	–	–	–	–	–	–
BPTD_2512	unknown	ABC transport protein, solute-binding protein	2730298	2732049	2730345	ns	Y	C	–	–	–	–	–	–	–	–	–	–	–	–	–	–	–	–	–	–	–	–	–	–	–	–	–	–	–	–	–	–	–	–	–	–	–	–	–	–	–	–	–
BPTD_2512	unknown	ABC transport protein, solute-binding protein	2730298	2732049	2731344	ns	Y	C	–	–	–	–	–	–	–	–	–	–	–	–	–	T	–	–	–	–	–	–	–	–	–	–	–	–	–	–	–	–	–	–	–	–	–	–	–	–	–	–	–
BPTD_2517	unknown	hypothetical protein	2734744	2735907	2735167	s	Y	C	–	–	–	–	–	–	–	–	–	–	–	–	–	–	–	–	–	–	–	–	–	–	–	–	–	–	–	–	–	–	–	–	–	–	–	–	–	–	–	–	–
BPTD_2524	unknown	putative lipoprotein	2741712	2742146	2741721	s	Y	A	–	–	–	–	–	–	–	–	–	–	–	–	–	–	–	–	–	–	–	–	–	–	–	–	–	–	–	–	–	–	–	–	–	–	–	–	–	–	–	–	–
Non-Coding					2763358	intergenic	N	G	–	–	–	–	–	–	–	–	–	T	–	–	–	–	–	–	–	–	–	–	–	–	–	–	–	–	–	–	–	–	–	–	–	–	–	–	–	–	–	–	–
Non-Coding					2772146	intergenic	Y	G	–	–	–	–	–	–	–	–	–	–	–	–	–	–	–	–	–	–	–	–	–	–	–	–	–	–	–	–	–	–	–	–	–	–	–	–	–	–	–	–	A
BPTD_2560	unknown	hypothetical protein	2775720	2776961	2776920	s	Y	G	–	–	–	–	–	–	–	–	–	–	–	–	–	–	–	–	–	–	–	–	–	–	–	–	–	–	–	–	–	–	–	–	–	–	–	–	–	–	–	–	–
BPTD_2563	unknown	hypothetical protein	2779196	2779876	2779297	ns	Y	C	–	–	–	–	–	–	–	–	T	–	–	–	–	–	–	–	–	–	–	–	–	–	–	–	–	–	–	–	–	–	–	–	–	–	–	–	–	–	–	–	–
BPTD_2566	unknown	hypothetical protein	2782186	2783064	2782989	s	Y	G	–	–	–	–	–	–	–	–	–	–	–	–	–	–	–	–	–	–	–	–	–	–	–	–	–	–	–	–	–	–	–	–	–	–	–	–	–	–	–	–	–
BPTD_2574	unknown	ABC transport protein, ATP-binding component	2792372	2793175	2792951	s	Y	C	–	–	–	–	–	–	–	–	–	–	–	–	–	–	–	–	–	–	T	–	–	–	–	–	–	–	–	–	–	–	–	–	–	–	–	–	–	–	–	–	–
BPTD_2582	guaA	GMP synthase	2802517	2804109	2803759	s	Y	G	–	–	–	–	–	–	–	–	–	–	–	–	–	–	–	–	–	–	–	–	–	–	–	A	A	–	–	–	–	–	–	–	–	–	–	–	–	–	–	–	–
Non-Coding					2810236	intergenic	Y	C	–	–	–	–	–	–	–	–	–	–	–	–	–	–	–	–	–	–	–	–	–	–	–	–	–	–	–	–	–	–	–	–	–	–	–	–	–	–	–	–	–
Non-Coding					2816802	intergenic	Y	T	–	–	–	–	–	–	–	–	–	–	–	–	–	–	–	–	–	–	–	–	–	–	–	–	–	–	–	–	–	–	–	–	–	–	–	–	–	–	–	–	–
BPTD_2596	unknown	putative integral membrane protein	2821267	2821575	2821530	ns	Y	C	–	–	–	–	–	–	–	–	–	–	–	–	–	–	–	–	–	–	–	–	–	–	–	–	–	T	–	–	–	–	–	–	–	–	–	–	–	–	–	–	–
BPTD_2617	unknown	hypothetical protein	2840092	2840724	2840665	ns	Y	C	T	T	–	–	–	–	–	–	–	–	–	–	–	–	–	–	–	–	–	–	–	–	–	–	–	–	–	–	–	–	–	–	–	–	–	–	–	–	–	–	–
BPTD_2629	unknown	hypothetical protein	2860837	2861865	2861136	s	Y	G	–	–	–	–	–	–	–	–	–	–	–	–	–	–	–	–	–	–	–	–	–	–	–	–	–	–	–	–	–	–	–	–	–	–	–	–	–	–	–	–	–
BPTD_2641	paaA	phenylacetate-CoA oxygenase subunit PaaA	2872103	2873092	2872328	s	Y	G	–	–	–	–	–	–	–	–	–	–	–	–	A	–	–	–	–	–	–	–	–	–	–	–	–	–	–	–	–	–	–	–	–	–	–	–	–	–	–	–	–
Non-Coding					2873201	intergenic	Y	G	–	–	–	–	–	–	–	–	–	–	–	–	–	–	–	–	–	–	–	–	–	–	–	–	–	–	–	–	–	–	–	–	–	–	–	–	–	–	–	–	–
Non-Coding					2877981	intergenic	N	T	–	–	–	–	–	–	–	–	–	C	C	–	–	–	–	–	–	–	–	–	–	–	–	–	–	–	–	–	–	–	–	–	–	–	–	–	–	–	–	–	–
BPTD_2652	unknown	LysR family transcriptional regulator	2883155	2884036	2883351	ns	Y	T	–	–	–	–	–	–	–	–	–	–	–	–	–	–	–	–	–	–	–	–	–	–	–	–	–	–	–	–	–	–	–	–	–	–	–	–	–	–	–	–	C
BPTD_2658	nadE	NAD synthetase	2887930	2889564	2888483	ns	Y	G	–	–	–	–	–	–	–	–	–	–	–	–	–	A	–	–	–	–	–	–	–	–	–	–	–	–	–	–	–	–	–	–	–	–	–	–	–	–	–	–	–
BPTD_2660	argH	argininosuccinate lyase	2891057	2892478	2891974	s	Y	G	–	–	–	–	–	–	–	–	–	–	–	–	–	–	–	–	–	–	–	–	–	–	–	–	–	–	–	–	–	–	–	–	–	–	–	–	–	–	–	–	–
Non-Coding					2894283	intergenic	Y	T	–	–	–	–	–	–	–	–	–	–	–	–	–	–	–	–	–	–	–	–	–	–	–	–	–	–	–	–	–	–	–	–	–	–	–	–	–	–	–	–	–
BPTD_2663	unknown	putative molybdenum-binding protein	2894320	2895426	2895103	ns	Y	G	–	–	–	–	–	–	–	–	–	–	–	A	–	–	–	–	–	–	–	–	–	–	–	–	–	–	–	–	–	–	–	–	–	–	–	–	–	–	–	–	–
BPTD_2671	unknown	putative hydrolase	2903229	2904113	2903474	s	Y	G	A	A	A	A	A	A	A	A	A	A	A	A	A	A	A	A	A	A	A	A	A	A	A	A	A	A	A	A	A	A	A	A	A	A	A	A	A	A	A	A	A
Non-Coding					2908762	intergenic	Y	C	–	–	–	–	–	–	–	–	–	–	–	–	–	–	–	–	–	–	–	–	–	–	–	–	–	–	–	–	–	–	–	–	–	–	–	–	–	–	–	–	–
BPTD_2681	unknown	MerR family transcriptional regulator	2914013	2914447	2914099	s	Y	C	–	–	–	–	–	–	–	–	–	–	–	–	–	–	–	–	–	–	–	–	–	–	–	–	–	–	–	–	–	–	–	–	–	–	–	–	–	–	–	–	–
BPTD_2690	unknown	putative membrane transport protein	2922194	2923525	2922751	s	Y	C	–	–	–	–	–	–	–	–	–	–	–	–	–	–	–	–	–	–	–	–	–	–	–	A	A	–	–	–	–	–	–	–	–	–	–	–	–	–	–	–	–
Non-Coding					2928616	intergenic	Y	G	–	–	–	–	–	–	–	–	–	A	–	–	–	–	–	–	–	–	–	–	–	–	–	–	–	–	–	–	–	–	–	–	–	–	–	–	–	–	–	–	–
Non-Coding					2931534	intergenic	Y	G	–	–	–	–	–	–	–	–	–	–	–	C	–	–	–	–	–	–	–	–	–	–	–	–	–	–	–	–	–	–	–	–	–	–	–	–	–	–	–	–	–
Non-Coding					2931535	intergenic	N	G	–	–	–	–	–	C	–	–	–	–	–	–	–	–	–	–	–	–	–	–	–	–	–	–	–	–	–	–	–	–	–	–	–	–	–	–	–	–	–	–	–
BPTD_2698	unknown	putative membrane transport protein	2932744	2934033	2932779	s	Y	C	–	–	–	–	–	–	–	–	–	–	–	–	–	–	–	–	–	–	–	–	–	–	–	–	–	–	–	–	–	–	–	–	–	–	–	–	–	–	–	–	T
BPTD_2727	unknown	integral membrane protein	2970199	2971800	2970446	ns	Y	G	–	–	–	–	–	–	–	–	–	–	–	–	–	–	–	–	–	–	–	–	–	–	–	–	–	–	–	–	–	–	–	–	–	–	A	A	A	A	A	A
Non-Coding					2973443	intergenic	Y	C	–	–	–	–	–	–	–	–	–	–	–	–	–	–	–	–	–	–	–	–	–	–	–	–	–	–	–	–	–	–	–	–	–	–	–	–	–	–	–	–	–
Non-Coding					2976598	intergenic	Y	C	–	–	–	–	–	–	–	–	–	–	–	–	–	–	–	A	–	–	–	–	–	–	–	–	–	–	–	–	–	–	–	–	–	–	–	–	–	–	–	–	–
BPTD_2735	unknown	lipoprotein	2980516	2980737	2980662	ns	Y	C	–	–	–	–	–	–	–	–	–	–	–	–	–	–	–		–	–	–	–	–	–	–	–	–	–	–	–	–	–	–	–	–	–	–	–	–	–	–	–	–
BPTD_2739	unknown	hypothetical protein	2985059	2985511	2985290	ns	Y	G	–	–	–	–	–	–	–	–	–	–	–	–	–	–	–	C	–	–	–	–	–	–	–	–	–	–	–	–	–	–	–	–	–	–	–	–	–	–	–	–	–
BPTD_2741	unknown	hypothetical protein	2986049	2987737	2986375	s	Y	C	–	–	–	–	–	T	–	–	–	–	–	–	–	–	–	–	–	–	–	–	–	–	–	–	–	–	–	–	–	–	–	–	–	–	–	–	–	–	–	–	–
BPTD_2741	unknown	hypothetical protein	2986049	2987737	2987468	ns	Y	C	T	T	T	T	T	T	T	T	T	T	T	T	T	T	T	T	T	T	T	T	T	T	T	T	T	T	T	T	T	T	T	T	T	T	T	T	T	T	T	T	T
BPTD_2742	unknown	hypothetical protein	2987842	2988819	2988437	ns	Y	C	A	A	–	–	–	–	–	–	–	–	–	–	–	–	–	–	–	–	–	–	–	–	–	–	–	–	–	–	–	–	–	–	–	–	–	–	–	–	–	–	–
BPTD_2743	unknown	hypothetical protein	2988899	2989867	2989391	ns	Y	G	–	–	–	–	–	–	–	–	–	–	–	–	–	–	–	–	–	–	–	–	–	–	–	–	–	–	–	–	–	–	–	–	–	–	–	–	–	–	–	–	–
BPTD_2745	unknown	hypothetical protein	2991258	2992094	2992061	ns	Y	G	–	–	–	–	–	–	–	–	–	–	–	–	–	–	–	–	–	–	–	–	–	–	–	–	–	–	–	–	–	–	–	–	–	–	–	–	–	–	–	–	–
BPTD_2746	rplI	50S ribosomal protein L9	2992211	2992666	2992212	s	Y	C	–	–	–	–	–	–	–	–	–	–	–	–	–	T	–	–	–	–	–	–	–	–	–	–	–	–	–	–	–	–	–	–	–	–	–	–	–	–	–	–	–
Non-Coding					3014777	intergenic	Y	G	–	–	–	–	–	–	–	–	–	–	–	–	–	–	–	–	–	–	–	–	–	–	–	–	–	–	–	–	–	–	–	–	–	–	–	–	–	–	–	–	–
BPTD_2770	unknown	ABC transport protein, inner membrane component	3018428	3019027	3018543	ns	Y	C	–	–	–	–	–	–	–	–	–	–	–	–	–	–	–	–	–	–	–	–	–	–	–	–	–	–	–	–	–	–	–	–	–	–	–	–	–	–	–	–	–
BPTD_2803	unknown	outer membrane porin protein precursor	3051214	3052323	3051732	s	Y	G	–	–	–	–	–	–	–	–	–	–	–	–	–	–	–	–	–	–	–	–	–	–	–	–	–	–	–	–	–	–	–	–	–	–	–	–	–	–	–	–	–
BPTD_2817	unknown	hypothetical protein	3066724	3067158	3066788	ns	Y	G	–	–	–	–	–	–	–	–	–	–	–	–	–	–	–	–	–	–	–	–	–	–	–	–	–	–	–	–	–	–	–	–	–	–	–	–	–	–	–	–	–
BPTD_2819	unknown	putative ABC transport proteins, ATP-binding component	3068284	3069072	3068926	ns	Y	G	–	–	–	–	–	–	–	–	–	–	–	–	–	–	–	–	–	–	–	–	–	–	–	–	–	–	–	–	–	–	–	–	–	–	–	–	–	–	–	–	–
Non-Coding					3090959	intergenic	Y	T	–	–	–	–	–	–	–	–	–	–	–	–	–	–	–	–	–	–	–	–	–	–	–	–	–	–	–	–	–	–	–	–	–	–	–	–	–	–	–	–	–
BPTD_2847	unknown	putative inner membrane component of binding-protein-dependent transport system	3094358	3095215	3094826	s	Y	C	–	–	–	–	–	–	–	–	–	–	–	–	–	–	–	–	–	–	–	–	–	–	–	–	–	–	–	–	–	–	–	–	–	–	–	–	–	–	–	–	–
Non-Coding					3105107	intergenic	Y	G	–	–	–	–	–	–	–	–	–	–	–	–	–	–	–	–	–	–	–	–	–	–	–	–	–	–	–	–	–	–	–	–	–	–	–	–	–	–	–	–	–
Non-Coding					3111016	intergenic	Y	T	C	C	C	C	C	C	C	C	C	C	C	C	C	C	C	C	C	C	C	C	C	C	C	C	C	C	C	C	C	C	C	C	C	C	C	C	C	C	C	C	C
Non-Coding					3115205	intergenic	Y	C	–	–	–	–	–	–	–	–	–	–	–	–	–	–	–	–	–	–	–	–	–	–	–	–	–	–	–	–	–	–	–	–	–	–	–	–	–	–	–	–	–
BPTD_2873	glcE	glycolate oxidase FAD binding subunit	3121728	3122837	3121812	s	Y	A	–	–	–	–	–	–	–	–	–	–	–	–	–	–	–	–	–	–	–	–	–	–	–	–	–	–	–	–	–	–	–	–	–	–	–	–	–	–	–	–	–
BPTD_2876	fhaL	adhesin	3126085	3138675	3137080	ns	Y	C	–	–	–	–	–	–	–	–	–	–	–	–	–	–	–	–	–	–	–	–	–	–	–	G	G	–	–	–	–	–	–	–	–	–	–	–	–	–	–	–	–
BPTD_2876	fhaL	adhesin	3126085	3138675	3137873	ns	Y	T	C	C	C	C	C	C	C	C	C	C	C	C	C	C	C	C	C	C	C	C	C	C	C	C	C	C	C	C	C	C	C	C	C	C	C	C	C	C	C	C	C
BPTD_2890	unknown	hypothetical protein	3149648	3151117	3151106	s	Y	T	–	–	–	–	–	–	–	–	–	–	–	–	–	–	–	–	–	–	–	–	–	–	–	–	–	–	–	–	–	–	–	–	–	–	–	–	–	–	–	–	–
BPTD_2897	unknown	putative membrane transport protein	3156709	3158139	3157921	s	Y	G	–	–	–	–	–	–	–	–	–	–	–	–	–	–	–	–	–	–	–	–	–	–	–	–	–	–	–	–	–	–	–	–	–	–	–	–	–	–	–	–	–
BPTD_2900	cyoC	cytochrome O ubiquinol oxidase	3159093	3159704	3159333	s	Y	G	–	–	–	–	–	–	–	–	–	–	–	–	–	–	–	–	–	–	–	–	–	–	–	–	–	–	–	–	–	–	–	–	–	–	–	–	–	–	–	–	–
BPTD_2902	cyoA	putative ubiquinol oxidase polypeptide II	3161691	3162605	3161698	ns	Y	G	–	–	–	–	–	–	–	–	–	–	–	–	–	–	–	–	–	–	–	–	–	–	–	–	–	–	–	–	–	–	–	–	–	–	–	–	–	–	–	–	–
BPTD_2904	unknown	putative two component system, histidine kinase	3163365	3164576	3163940	ns	Y	C	A	A	A	A	A	A	A	A	A	A	A	A	A	A	A	A	A	A	A	A	A	A	A	A	A	A	A	A	A	A	A	A	A	A	A	A	A	A	A	A	–
Non-Coding					3166863	intergenic	Y	A	–	–	–	–	–	–	–	–	–	–	–	–	–	–	–	–	–	–	–	–	–	–	–	–	–	–	–	–	–	–	–	–	–	–	–	–	–	–	–	–	–
BPTD_2917	unknown	putative riboflavin-specific deaminase	3176031	3177191	3176319	s	Y	G	–	–	–	–	–	–	–	–	–	–	–	–	–	–	–	A	–	–	–	–	–	–	–	–	–	–	–	–	–	–	–	–	–	–	–	–	–	–	–	–	–
Non-Coding					3180883	intergenic	Y	G	–	–	–	–	–	–	–	–	–	–	–	C	–	–	–	–	–	–	–	–	–	–	–	–	–	–	–	–	–	–	–	–	–	–	–	–	–	–	–	–	–
Non-Coding					3194669	intergenic	Y	C	–	–	T	–	–	–	–	–	–	–	–	–	–	–	–	–	–	–	–	–	–	–	–	–	–	–	–	–	–	–	–	–	–	–	–	–	–	–	–	–	–
Non-Coding					3194678	intergenic	Y	A	–	–	–	–	G	–	–	–	–	–	–	–	–	–	–	–	–	–	–	–	–	–	–	–	–	–	–	–	–	–	–	–	–	–	–	–	–	–	–	–	–
Non-Coding					3194730	intergenic	Y	C	–	–	–	–	–	–	–	–	–	–	–	–	–	–	–	–	–	–	–	–	–	–	–	–	–	–	–	–	–	–	–	T	T	T	T	T	T	T	T	T	–
Non-Coding					3195175	intergenic	Y	C	–	–	–	–	–	–	–	–	–	–	–	–	–	–	–	–	–	–	–	–	–	–	–	–	–	–	–	–	–	–	–	–	–	–	–	–	–	–	–	–	–
BPTD_2939	unknown	putative hydrolase	3197526	3198218	3198067	ns	Y	C	–	–	–	–	–	–	–	–	–	–	–	–	–	–	–	–	–	–	–	–	–	–	–	–	–	–	–	–	–	–	–	–	–	–	–	–	–	–	–	–	–
Non-Coding					3201800	intergenic	Y	C	–	–	–	–	–	–	–	–	–	–	–	–	–	–	–	–	–	–	–	–	–	–	–	–	–	–	–	–	–	–	–	–	–	–	–	–	–	–	–	–	–
Non-Coding					3201989	intergenic	N	C	T	T	T	T	T	T	T	T	T	–	–	T	T	T	T	T	T	T	T	T	T	T	T	T	T	T	T	T	T	T	T	T	T	T	T	T	T	T	T	T	T
BPTD_2951	nrdA	ribonucleotide-diphosphate reductase subunit alpha	3214097	3217024	3214495	s	Y	C	–	–	–	–	–	–	–	–	–	–	–	–	–	–	–	–	–	–	–	–	–	–	–	–	–	–	–	G	–	–	–	–	–	–	–	–	–	–	–	–	–
BPTD_2955	dltA	putative D-alanine-D-alanyl carrier protein ligase	3219809	3221272	3220485	ns	Y	C	–	–	–	–	–	–	–	–	–	–	–	–	–	–	–	–	–	–	–	–	–	–	T	–	–	–	–	–	–	–	–	–	–	–	–	–	–	–	–	–	–
BPTD_2956	dltB	putative protein involved in the transfer of D-alanine into teichoic acids	3221283	3222410	3221391	s	Y	C	A	A	A	A	A	A	A	A	A	A	A	A	A	A	A	A	A	A	A	A	A	A	A	A	A	A	A	A	A	A	A	A	A	A	A	A	A	A	A	A	A
Non-Coding					3227604	intergenic	Y	G	–	–	–	–	–	–	–	–	–	–	–	–	–	–	–	–	–	–	–	–	–	–	–	–	–	–	–	–	–	–	–	–	–	–	–	–	–	–	–	–	–
BPTD_2970	unknown	hypothetical protein	3232990	3234873	3234373	ns	Y	G	–	–	–	–	–	–	–	–	–	–	–	–	–	–	–	–	–	–	–	–	–	–	–	–	–	–	–	–	–	–	–	–	–	–	–	–	–	–	–	–	–
BPTD_2977	unknown	putative oxidoreductase	3240854	3241666	3241278	ns	Y	C	–	–	A	–	–	–	–	–	–	–	–	–	–	–	–	–	–	–	–	–	–	–	–	–	–	–	–	–	–	–	–	–	–	–	–	–	–	–	–	–	–
BPTD_2987	ftsQ	putative cell division protein FtsQ	3252555	3253376	3253203	s	Y	G	–	–	–	–	–	–	–	–	–	–	–	–	–	–	–	–	–	–	–	–	–	–	–	–	–	–	–	–	–	–	–	–	–	–	–	–	–	–	–	–	–
BPTD_2988	ddl	D-alanine--D-alanine ligase	3253389	3254339	3253401	s	Y	C	–	–	–	–	–	–	–	–	–	–	–	–	–	–	–	–	–	–	–	–	–	–	–	–	–	–	–	–	–	–	–	–	–	–	–	–	–	–	–	–	–
BPTD_2994	murE	D-alanyl-D-alanine ligase	3260687	3263524	3262638	ns	Y	A	–	–	–	–	–	–	–	–	–	–	–	–	–	–	–	–	–	–	–	–	–	–	–	–	–	–	–	–	–	–	–	–	–	–	–	–	–	–	–	–	–
BPTD_3001	unknown	putative hydrolase	3270784	3271977	3271334	ns	Y	G	–	–	–	–	–	–	–	–	–	–	–	–	–	–	–	–	–	–	–	–	–	–	–	–	–	–	–	–	–	–	–	–	–	–	–	–	–	–	–	–	–
Non-Coding					3279685	intergenic	Y	T	C	C	C	C	C	C	C	C	C	C	C	C	C	C	C	C	C	C	C	C	C	C	C	C	C	C	C	C	C	C	C	C	C	C	C	C	C	C	C	C	–
Non-Coding					3279816	intergenic	Y	G	–	–	–	–	–	–	–	–	–	–	–	–	–	–	–	–	–	–	–	–	–	–	–	–	–	–	–	–	–	–	–	–	–	–	–	–	–	–	–	–	–
BPTD_3004	bllY	putative hemolysin	3280480	3281592	3281196	s	Y	G	–	–	–	–	–	–	–	–	–	–	–	A	A	–	–	–	–	–	–	–	–	–	–	–	–	–	–	–	–	–	–	–	–	–	–	–	–	–	–	–	–
Non-Coding					3291663	intergenic	Y	T	–	–	–	–	–	–	–	–	–	–	–	–	–	–	–	–	–	–	–	–	–	–	–	–	–	–	–	–	–	–	–	–	–	–	–	–	–	–	–	–	–
BPTD_3023	cca	tRNA CCA-pyrophosphorylase	3299848	3300942	3300502	s	Y	C	T	T	T	T	T	T	T	T	T	–	–	T	T	T	T	T	T	T	T	T	T	T	T	T	T	T	T	T	T	T	T	–	–	–	–	–	–	–	–	–	–
BPTD_3038	dapF	diaminopimelate epimerase	3316238	3317149	3316756	s	Y	G	–	–	–	–	–	–	–	–	–	–	–	A	A																			–	–	–	–	–	–	–	–	–	–
BPTD_3038	dapF	diaminopimelate epimerase	3316238	3317149	3316858	s	Y	C	–	–	–	–	–	–	–	–	–	–	–	–	–	–																		–	–	–	–	–	–	–	–	–	–
BPTD_3047	unknown	putative regulatory protein	3325521	3326033	3325986	nosense	Y	C	–	–	–	–	–	–	–	–	–	–	–	–	–	–	T																	–	–	–	–	–	–	–	–	–	–
Non-Coding					3326280	intergenic	Y	C	–	–	–	–	–	–	–	–	–	–	–	–	–	–	–	–	–	–														A	A	–	–	–	–	–	–	–	–
BPTD_3052	unknown	hypothetical protein	3330089	3330394	3330341	s	Y	G	–	–	–	–	–	–	–	–	–	–	–	–	–	–	–	–	–	–																–	–	–	–	–	–	–	–
BPTD_3058	modB	molybdate-binding periplasmic protein precursor	3336049	3336804	3336520	s	Y	G	–	–	–	–	–	–	–	–	–	–	–	–	–	–	–	–	–	–																–	–	–	–	–	–	–	–
BPTD_3059	unknown	putative hydrolase	3336940	3337824	3337593	ns	Y	G	–	–	–	–	–	–	–	–	–	–	–	–	–	–	–	–	–	–	A	A	A	A	A	A	A	A	A	A	A	A	A			–	–	–	–	–	–	–	–
Non-Coding					3351569	intergenic	Y	G	–	–	–	–	–	–	–	–	–	–	–	–	–	–	–	–	–	–	–	–	–	–	–	–	–	–	–	–	–	–	–	–	–	–	–	–	–	–	–	–	–
Non-Coding					3352825	intergenic	N	G	A	A	A	A	A	A	A	A	A	–	–	A	A	A	A	A	A	A	A	A	A	A	A	A	A	A	A	A	A	A	A	A	A	A	A	A	A	A	A	A	A
Non-Coding					3353081	intergenic	Y	G	–	–	–	–	–	–	–	–	–	–	–	–	–	–	–	–	–	–	–	–	–	–	–	A	A	A
Non-Coding					3353358	intergenic	N	G	A	A	A	A	A	A	A	A	A	–	–	A	A	A	A	A	A	A	A	A	A	A	A	A	A	A	A	A	A	A	A	A	A	A	A	A	A	A	A	A	A
Non-Coding					3403196	intergenic	Y	G	–	–	–	–	–	–	–	–	–	–	–	–	–	–	–	–	–	–	–	–	–	–	–	–	–	–	–	–	–	–	–	–	–	–	–	–	–	–	–	–	–
BPTD_3121	unknown	putative extracellular solute-binding protein	3411125	3412690	3412088	ns	Y	G	–	–	–	–	–	–	–	–	–	–	–	–	–	–	–	–	–	–	–	–	–	–	–	–	–	–	–	–	–	–	–	–	–	–	–	–	–	–	–	–	–
BPTD_3122	unknown	putative ABC transporter permease protein	3412736	3413677	3413122	s	Y	C	–	–	–	–	–	–	–	–	–	–	–	–	–	–	–	–	–	–	–	–	–	–	–	–	–	–	–	–	–	–	–	–	–	–	–	–	–	–	–	–	–
Non-Coding					3414721	intergenic	Y	G	–	–	–	–	–	–	–	–	–	–	–	–	–	–	–	A	–	–	–	–	–	–	–	–	–	–	–	–	–	–	–	–	–	–	–	–	–	–	–	–	–
BPTD_3137	unknown	hypothetical protein	3426286	3426693	3426685	s	Y	T	–	–	–	–	–	–	–	–	–	–	–	–	–	–	–	–	–	–	–	–	–	–	–	–	–	–	–	–	–	–	–	–	–	–	–	–	–	–	–	–	–
BPTD_3138	unknown	GntR family transcriptional regulator	3427063	3427857	3427189	s	Y	G	–	–	–	–	–	–	–	–	–	–	–	–	–	–	–	–	–	–	–	–	–	–	–	–	–	–	–	–	–	–	–	–	–	–	–	–	–	–	–	–	–
BPTD_3150	unknown	putative coenzyme A ligase	3441444	3442778	3442077	s	Y	A	G	G	G	G	G	G	G	G	G	G	G	G	G	G	G	G	G	G	G	G	G	G	G	G	G	G	G	G	G	G	G	G	G	G	G	G	G	G	G	G	G
BPTD_3154	unknown	putative ABC transpoter permease protein	3445602	3446474	3446400	s	Y	G	–	–	–	–	–	–	–	–	–	–	–	–	–	–	–	–	–	–	–	–	–	–	–	–	–	–	–	–	–	–	–	–	–	–	–	–	–	–	–	–	–
Non-Coding					3449320	intergenic	Y	A	–	–	–	–	–	–	–	–	–	–	–	–	–	–	–	–	–	–	–	–	–	–	–	–	–	–	–	–	–	–	–	–	–	–	–	–	–	–	–	–	–
Non-Coding					3459424	intergenic	Y	C	–	–	–	–	–	–	–	–	–	–	–	–	–	–	–	–	–	–	–	–	–	–	–	–	–	–	–	–	–	–	–	–	–	T	–	–	–	–	–	–	–
Non-Coding					3461592	intergenic	Y	G	A	A	A	A	A	A	A	A	A	A	A	A	A	A	A	A	A	A	A	A	A	A	A	A	A	A	A	A	A	A	A	A	A	A	A	A	A	A	A	A	A
Non-Coding					3461595	intergenic	Y	C	–	–	–	–	–	–	–	–	–	–	–	–	–	–	–	–	–	–	–	–	–	–	–	–	–	–	–	–	–	–	–	–	–	–	–	–	–	–	–	–	T
BPTD_3171	rnhA	ribonuclease H	3463521	3463988	3463770	s	Y	G	–	–	–	–	–	–	–	–	–	–	–	–	–	–	–	–	–	–	A	A	A	A	A	A	A	A	A	A	A	A	A	–	–	–	–	–	–	–	–	–	–
Non-Coding					3467968	intergenic	N	C	–	–	–	–	–	–	–	–	–	T	T	–	–	–	–	–	–	–	–	–	–	–	–	–	–	–	–	–	–	–	–	–	–	–	–	–	–	–	–	–	–
Non-Coding					3471652	intergenic	Y	C	–	–	–	–	–	–	–	–	–	–	–	–	–	–	–	–	–	–	–	–	–	–	–	–	–	–	–	–	–	–	–	–	–	–	–	–	–	–	–	–	–
BPTD_3200	uvrA2	putative excinuclease ABC subunit	3493651	3499368	3497343	s	Y	T	–	–	–	–	–	–	–	–	–	–	–	–	–	–	–	–	–	–	–	–	–	–	–	–	–	–	–	–	–	–	–	–	–	–	–	–	–	–	–	–	–
BPTD_3205	unknown	hypothetical protein	3503274	3504263	3503387	ns	Y	C	–	–	–	–	–	–	–	–	–	–	–	–	–	–	–	–	–	–	–	–	–	–	–	–	–	–	–	–	–	–	–	–	–	–	–	–	–	–	–	–	–
Non-Coding					3514430	intergenic	Y	C	–	–	–	–	–	–	–	–	–	–	–	–	–	–	–	–	–	–	–	–	–	–	–	–	–	–	–	–	–	–	–	–	–	–	–	–	–	–	–	–	–
BPTD_3224	gph	putative phosphoglycolate phosphatase	3523410	3524114	3523552	ns	Y	G	–	–	–	–	–	–	–	–	–	–	–	–	–	–	–	–	–	–	–	–	–	–	–	–	–	–	–	–	–	–	–	–	–	–	–	–	–	–	–	–	A
BPTD_3226	apaG	ApaG	3524944	3525339	3525249	s	Y	G	–	–	–	–	–	–	–	–	–	–	A	–	–	–	–	–	–	–	–	–	–	–	–	–	–	–	–	–	–	–	–	–	–	–	–	–	–	–	–	–	–
Non-Coding					3536852	intergenic	Y	G	–	–	–	–	–	–	–	–	–	–	–	–	–	–	–	–	–	–	–	–	–	–	–	–	–	–	–	–	–	–	–	–	–	–	–	–	–	–	–	–	–
Non-Coding					3537103	intergenic	N	C	–	–	–	–	–	–	–	–	–	A	A	–	–	–	–	–	–	–	–	–	–	–	–	–	–	–	–	–	–	–	–	–	–	–	–	–	–	–	–	–	–
BPTD_3247	unknown	hypothetical protein	3546252	3547136	3546273	ns	Y	G	–	–	–	–	–	–	–	–	–	–	–	–	–	–	–	–	–	–	–	A	A	A	A	–	–	–	–	–	–	–	–	–	–	–	–	–	–	–	–	–	–
BPTD_3290	pykA	pyruvate kinase	3594834	3596300	3594864	ns	Y	G	–	–	–	–	–	–	–	–	–	–	–	–	–	–	–	–	–	–	–	–	–	–	–	–	–	–	–	–	–	–	–	–	–	–	–	–	–	–	–	–	–
BPTD_3290	pykA	pyruvate kinase	3594834	3596300	3595817	s	Y	C	–	–	–	–	–	–	–	–	–	–	T	–	–	–	–	–	–	–	–	–	–	–	–	–	–	–	–	–	–	–	–	–	–	–	–	–	–	–	–	–	–
BPTD_3317	unknown	hypothetical protein	3617810	3621766	3619009	ns	Y	G	–	–	–	–	–	–	–	–	–	–	–	–	–	–	–	–	–	–	–	A	A	A	A	A	A	A	A	A	A	A	A	–	–	–	–	–	–	–	–	–	–
BPTD_3321	unknown	putative phage tail protein	3623115	3625727	3625528	ns	Y	G	–	–	–	–	–	–	–	–	–	–	–	–	–	–	–	–	–	–	–	–	–	–	–	–	–	–	–	–	–	–	–	–	–	–	–	–	–	–	–	–	–
Non-Coding					3627101	intergenic	Y	G	–	–	–	–	–	–	–	–	–	–	–	–	–	–	–	–	–	–	–	–	–	–	–	–	–	–	–	–	–	–	–	–	–	–	–	–	–	–	–	–	–
BPTD_3328	unknown	hypothetical protein	3628495	3628890	3628529	ns	Y	A	–	–	–	–	–	–	–	–	–	–	–	–	–	–	–	–	–	–	–	–	–	–	–	–	–	–	–	–	–	–	–	–	–	–	–	–	–	–	–	–	–
Non-Coding					3631370	intergenic	Y	T	–	–	–	–	–	–	–	–	–	C	C	–	–	–	–	–	–	–	–	–	–	–	–	–	–	–	–	–	–	–	–	–	–	–	–	–	–	–	–	–	–
BPTD_3336	unknown	hypothetical protein	3632915	3633970	3633096	ns	Y	T	–	–	–	–	–	–	–	–	–	–	–	–	–	–	–	–	–	–	–	–	–	–	–	–	–	–	–	–	–	–	–	–	–	–	–	–	–	–	–	–	–
BPTD_3337	unknown	hypothetical protein	3633999	3635417	3634880	ns	Y	T	–	–	–	–	–	–	–	–	–	–	–	–	–	–	–	–	–	–	–	–	–	–	–	–	–	–	–	–	–	–	–	–	–	–	–	–	–	–	–	–	–
BPTD_3337	unknown	hypothetical protein	3633999	3635417	3634947	s	Y	G	–	–	–	–	–	–	–	–	–	–	–	–	–	–	–	–	–	–	–	–	–	–	–	–	–	–	–	–	–	–	–	–	–	–	–	–	–	–	–	–	–
BPTD_3342	unknown	putative membrane protein	3639013	3639711	3639663	s	Y	G	–	–	–	–	–	–	–	–	–	–	–	–	–	–	–	–	–	–	–	–	–	–	–	–	–	–	–	–	–	–	–	–	–	–	–	–	–	–	–	–	–
BPTD_3351	ilvE	branched-chain amino acid aminotransferase	3646855	3647775	3647436	s	Y	A	–	–	–	–	–	–	–	–	–	–	–	–	–	–	–	–	–	–	–	–	–	–	–	–	–	–	–	–	–	–	–	–	–	–	–	–	–	–	–	–	–
BPTD_3351	ilvE	branched-chain amino acid aminotransferase	3646855	3647775	3647664	s	Y	G	–	–	–	–	A	–	–	–	–	–	–	–	–	–	–	–	–	–	–	–	–	–	–	–	–	–	–	–	–	–	–	–	–	–	–	–	–	–	–	–	–
BPTD_3358	ompQ	outer membrane porin protein OmpQ	3653110	3654204	3653319	ns	Y	A	–	–	–	–	–	–	–	–	–	–	–	–	–	–	–	–	–	–	–	–	–	–	–	–	–	–	–	–	–	–	–	–	–	–	–	–	–	–	–	–	–
BPTD_3368	purH	bifunctional phosphoribosylaminoimidazolecarboxamide formyltransferase/IMP cyclohydrolase	3663164	3664753	3664659	ns	Y	C	–	–	–	–	–	–	–	–	–	–	–	–	–	–	–	–	–	–	–	–	–	–	–	–	–	–	–	–	–	–	–	–	–	–	–	–	–	–	–	–	–
BPTD_3374	unknown	ATP-dependent DNA helicase	3669127	3670947	3670067	ns	Y	A	–	–	–	–	G	–	–	–	–	–	–	–	–	–	–	–	–	–	–	–	–	–	–	–	–	–	–	–	–	–	–	–	–	–	–	–	–	–	–	–	–
Non-Coding					3672185	intergenic	Y	C	–	–	–	–	–	–	–	–	–	–	–	–	–	–	–	–	–	–	–	–	–	–	–	–	–	–	–	–	–	–	–	–	–	–	–	–	–	–	–	–	–
Non-Coding					3672494	intergenic	Y	C	–	–	–	–	–	–	–	–	–	–	–	–	–	–	–	–	–	–	–	–	–	–	–	–	–	–	–	–	–	–	–	–	–	–	–	–	–	–	–	–	–
BPTD_3377	unknown	putative carbonic anhydrase	3672532	3673182	3673036	ns	Y	A	–	–	–	–	–	–	–	–	–	–	–	–	–	–	–	G	–	–	–	–	–	–	–	–	–	–	–	–	–	–	–	–	–	–	–	–	–	–	–	–	–
BPTD_3381	unknown	putative branched-chain amino acid transport permease	3676185	3677066	3676701	ns	Y	A	–	–	–	–	–	–	–	–	–	–	–	–	–	–	–	–	–	–	–	–	–	–	–	–	–	–	–	–	–	–	–	–	–	–	–	–	–	–	–	–	–
BPTD_3385	unknown	hypothetical protein	3680496	3681020	3680968	ns	Y	G	–	–	–	–	–	–	–	–	–	–	–	–	–	–	–	–	–	–	–	–	–	–	–	–	–	–	–	–	–	–	–	–	–	–	–	–	–	–	–	–	–
Non-Coding					3684161	intergenic	Y	C	–	–	–	–	–	–	–	–	–	–	–	–	–	–	–	–	–	–	–	–	–	–	–	–	–	–	–	–	–	–	–	–	–	–	–	–	–	–	–	–	–
BPTD_3391	dnt	dermonecrotic toxin	3686220	3690614	3689454	ns	Y	G	–	–	–	–	–	–	–	–	–	–	–	–	–	–	–	–	–	–	–	–	–	–	–	–	–	–	–	–	–	–	–	–	–	–	–	–	–	–	–	–	–
Non-Coding					3691912	intergenic	Y	C	–	–	–	–	–	–	–	–	–	–	–	–	–	–	–	–	–	–	–	–	–	–	–	T	–	–	–	–	–	–	–	–	–	–	–	–	–	–	–	–	–
Non-Coding					3692003	intergenic	Y	G	–	–	–	–	–	–	–	–	–	–	–	–	–	–	–	–	–	–	–	–	–	–	–	–	–	–	A	–	–	–	–	–	–	–	–	–	–	–	–	–	–
BPTD_3397	unknown	putative NUDIX hydrolase	3695417	3695998	3695718	ns	Y	G	–	–	–	–	–	–	–	–	–	–	–	–	–	–	–	–	–	–	–	–	–	–	–	–	–	–	–	–	–	–	–	–	–	–	–	–	–	–	–	–	–
BPTD_3397	unknown	putative NUDIX hydrolase	3695417	3695998	3695722	ns	Y	C	–	–	–	–	–	–	–	–	–	–	–	–	–	–	–	–	–	–	–	–	–	–	–	–	–	–	–	–	–	–	–	–	–	–	–	–	–	–	–	–	–
BPTD_3406	unknown	putative lipoprotein	3702800	3703765	3703262	ns	Y	C	–	–	–	–	–	–	–	–	–	–	–	–	–	–	–	–	–	–	–	A	A	A	A	–	–	–	–	–	–	–	–	–	–	–	–	–	–	–	–	–	–
Non-Coding					3704851	intergenic	Y	T	C	C	C	C	C	C	C	C	C	C	C	C	C	C	C	C	C	C	C	C	C	C	C	C	C	C	C	C	C	C	C	C	C	C	C	C	C	C	C	C	C
Non-Coding					3712957	intergenic	Y	C	–	–	–	–	–	–	–	–	–	–	–	–	–	–	–	–	–	–	–	–	–	–	–	–	–	–	–	–	–	–	–	–	–	–	–	–	–	–	–	–	–
BPTD_3416	unknown	hypothetical protein	3716677	3717477	3716849	ns	Y	G	–	–	–	–	–	–	–	–	–	–	–	–	–	–	–	–	–	–	–	–	–	–	–	–	–	–	–	–	–	–	–	A	A	–	–	–	–	–	–	–	–
BPTD_3418	unknown	ArsR family transcriptional regulator	3718042	3718380	3718363	s	Y	G	–	–	–	–	–	–	–	–	–	–	–	–	–	–	–	–	–	–	–	A	A	A	A	A	A	A	A	A	A	A	A	–	–	–	–	–	–	–	–	–	–
Non-Coding					3718426	intergenic	Y	T	–	–	–	–	–	–	–	–	–	–	–	–	–	–	–	–	C	–	–	–	–	–	–	–	–	–	–	–	–	–	–	–	–	–	–	–	–	–	–	–	–
Non-Coding					3745224	intergenic	Y	G	–	–	–	–	–	–	–	–	–	–	–	–	–	–	–	–	–	–	–	–	–	–	–	–	–	–	–	–	–	T	T	–	–	–	–	–	–	–	–	–	–
BPTD_3451	unknown	hypothetical protein	3751409	3752359	3751984	ns	Y	G	–	–	–	–	–	–	–	–	–	–	–	–	–	–	–	–	A	–	–	–	–	–	–	–	–	–	–	–	–	–	–	–	–	–	–	–	–	–	–	–	–
BPTD_3458	unknown	hypothetical protein	3759930	3760253	3760100	ns	Y	G	–	–	–	–	–	–	–	–	–	–	–	–	–	–	–	–	–	–	–	–	–	–	–	–	–	–	–	–	–	–	–	–	–	–	–	–	–	–	–	–	–
Non-Coding					3760836	intergenic	Y	G	–	–	–	–	–	–	–	–	–	–	–	–	–	–	–	–	–	–	–	–	–	–	–	–	–	–	–	–	–	–	–	–	–	–	–	–	–	–	–	–	A
BPTD_3463	unknown	hypothetical protein	3762995	3763969	3763469	s	Y	A	–	–	–	–	–	–	–	–	–	–	–	–	–	–	–	–	–	–	–	–	–	–	–	–	–	–	–	–	–	–	–	–	–	–	–	–	–	–	–	–	–
BPTD_3469	unknown	hypothetical protein	3770163	3771470	3771038	ns	Y	A	G	G	G	G	G	G	G	G	G	G	G	G	G	G	G	G	G	G	G	G	G	G	G	G	G	G	G	G	G	G	G	G	G	G	G	G	G	G	G	G	G
BPTD_3488	unknown	LysR family regulatory protein	3791286	3792194	3791595	s	Y	G	–	–	–	–	–	–	–	–	–	A	–	–	–	–	–	–	–	–	–	–	–	–	–	–	–	–	–	–	–	–	–	–	–	–	–	–	–	–	–	–	–
BPTD_3490	unknown	putative D-isomer specific 2-hydroxyacid dehydrogenase	3793178	3794131	3793276	ns	Y	T	–	–	–	–	–	–	–	–	–	–	–	–	–	–	–	–	–	–	–	–	–	–	–	–	–	–	–	–	–	–	–	–	–	–	–	–	–	–	–	–	–
BPTD_3493	unknown	hypothetical protein	3795685	3796602	3795973	ns	Y	A	G	G	G	G	G	G	G	G	G	G	G	G	G	G	G	G	G	G	G	G	G	G	G	G	G	G	G	G	G	G	G	G	G	G	G	G	G	G	G	G	G
Non-Coding					3803064	intergenic	Y	G	–	–	–	–	–	–	–	–	–	–	–	–	–	–	–	–	–	A	–	–	–	–	–	–	–	–	–	–	–	–	–	–	–	–	–	–	–	–	–	–	–
BPTD_3504	unknown	lysophospholipid transporter LplT	3806314	3807624	3806326	s	Y	G	–	–	–	–	–	–	–	–	–	–	–	–	–	–	–	–	–	–	–	–	–	–	–	–	–	–	–	–	–	–	–	–	–	–	–	–	–	–	–	–	–
BPTD_3505	unknown	putative chromosome partition protein	3807887	3811414	3808498	s	Y	G	–	–	–	–	–	–	–	–	–	–	–	–	–	–	–	A	–	–	–	–	–	–	–	–	–	–	–	–	–	–	–	–	–	–	–	–	–	–	–	–	–
BPTD_3505	unknown	putative chromosome partition protein	3807887	3811414	3808829	ns	Y	A	–	–	–	–	–	–	–	–	–	–	–	–	–	–	–	–	–	–	–	–	–	–	–	–	–	–	–	–	–	–	–	–	–	–	–	–	–	–	–	–	–
BPTD_3509	unknown	BolA-like protein	3815494	3815778	3815501	ns	Y	G	–	–	–	–	–	–	–	–	–	–	–	–	–	–	–	–	–	–	–	–	–	–	–	–	–	–	–	–	–	–	–	A	A	–	–	–	–	–	–	–	–
BPTD_3509	unknown	BolA-like protein	3815494	3815778	3815733	ns	Y	T	–	–	–	–	–	–	–	–	–	–	–	C	–	–	–	–	–	–	–	–	–	–	–	–	–	–	–	–	–	–	–	–	–	–	–	–	–	–	–	–	–
BPTD_3517	unknown	putative branched-chain amino acid transport system protein	3821282	3823078	3821604	ns	N	A	–	–	–	–	–	–	–	C	C	–	C	–	–	–	–	–	–	–	–	–	–	–	–	–	–	–	–	–	–	–	–	–	–	–	–	–	–	–	–	–	–
BPTD_3518	unknown	aminotransferase	3823125	3823964	3823313	ns	Y	C	–	–	–	–	–	–	–	–	–	–	–	–	–	–	–	–	–	–	–	–	–	–	–	–	–	–	–	–	–	–	–	A	A	–	–	–	–	–	–	–	–
BPTD_3521	unknown	putative branched-chain amino acid transport permease	3826064	3826951	3826871	s	Y	G	–	–	–	–		A	–	–	–	–	–	–	–	–	–	–	–	–	–	–	–	–	–	–	–	–	–	–	–	–	–	–	–	–	–	–	–	–	–	–	–
BPTD_3530	pncB	nicotinate phosphoribosyltransferase	3834047	3835264	3834662	ns	Y	A	G	G	G	G	G	G	G	G	G	G	G	G	G	G	G	G	G	G	G	G	G	G	G	G	G	G	G	G	G	G	G	G	G	G	G	G	G	G	G	G	G
BPTD_3534	relA	putative GTP pyrophosphokinase	3837248	3839461	3837353	ns	Y	G	–	–	–	–	–	–	–	–	–	–	–	–	–	–	–	–	–	–	–	–	–	–	–	–	–	–	–	–	–	–	–	–	–	–	–	–	–	–	–	–	–
BPTD_3541	metH	B12-dependent methionine synthase	3845715	3849488	3847481	ns	Y	C	–	–	–	–	–	–	–	–	–	–	–	T	T	–	–	–	–	–	–	–	–	–	–	–	–	–	–	–	–	–	–	–	–	–	–	–	–	–	–	–	–
BPTD_3549	unknown	transposase for IS1663	3857224	3858240	3858014	ns	Y	A	–	–	–	–	–	–	–	–	–	–	–	–	–	–	–	–	–	–	–	–	–	–	–	–	–	–	–	–	–	–	–	–	–	–	–	–	–	–	–	–	–
BPTD_3552	unknown	voltage-gated potassium channel	3860508	3861698	3861686	s	Y	G	–	–	–	–	–	–	A	–	–	–	–	–	–	–	–	–	–	–	–	–	–	–	–	–	–	–	–	–	–	–	–	–	–	–	–	–	–	–	–	–	–
Non-Coding					3868189	intergenic	Y	C	–	–	–	–	–	–	–	–	–	–	–	–	–	–	–	–	–	–	–	–	–	–	–	–	–	–	–	–	–	–	–	–	–	–	–	–	–	–	–	–	–
BPTD_3569	unknown	putative hydrolase	3873459	3874322	3873530	ns	Y	G	–	–	–	–	–	–	–	–	–	–	–	–	–	–	–	–	–	–	–	–	–	–	–	–	–	–	–	–	–	–	–	–	–	–	–	–	–	–	–	–	–
BPTD_3575	rpsH	30S ribosomal protein S8	3878309	3878704	3878458	s	N	G	A	A	A	A	A	A	A	A	A	–	A	–	–	–	–	–	–	–	–	–	–	–	–	–	–	–	–	–	–	–	–	–	–	–	–	–	–	–	–	–	–
BPTD_3587	rpoA	DNA-directed RNA polymerase subunit alpha	3884201	3885187	3884881	s	Y	G	A	A	A	A	A	A	A	A	A	A	A	A	A	A	A	A	A	A	A	A	A	A	A	A	A	A	A	A	A	A	A	–	–	–	–	–	–	–	–	–	–
BPTD_3587	rpoA	DNA-directed RNA polymerase subunit alpha	3884201	3885187	3884965	s	Y	G	–	–	–	–	–	–	–	–	–	–	–	–	–	–	–	–	–	–	–	–	–	–	–	–	–	–	–	–	–	–	–	–	–	–	–	–	–	–	–	–	–
BPTD_3593	hemB	delta-aminolevulinic acid dehydratase	3889691	3890707	3890106	ns	Y	G	–	–	–	–	–	–	–	–	–	–	–	–	–	–	–	–	–	–	A	A	A	A	A	A	A	A	A	A	A	A	A	–	–	–	–	–	–	–	–	–	–
BPTD_3597	unknown	putative cytochrome c asssembly protein	3894476	3895810	3895624	s	Y	C	–	–	–	–	–	–	–	–	–	–	–	–	–	–	–	–	–	–	–	–	–	–	–	–	–	–	T	–	–	–	–	–	–	–	–	–	–	–	–	–	–
BPTD_3598	lysA	diaminopimelate decarboxylase	3895881	3897170	3896954	ns	Y	T	–	–	–	–	–	–	–	–	–	–	–	–	–	–	–	–	–	–	–	–	–	–	–	–	–	–	–	–	–	–	–	–	–	–	–	–	–	–	–	–	–
BPTD_3600	unknown	penicillin-binding protein 1A	3897770	3900214	3899108	s	Y	G	–	–	–	–	–	–	–	–	–	–	–	–	–	–	–	–	–	–	–	–	–	–	–	–	–	–	–	–	–	–	–	–	–	–	–	–	–	–	–	–	–
BPTD_3602	aroB	3-dehydroquinate synthase	3900963	3902039	3901301	s	Y	A	–	–	–	–	–	–	–	–	–	–	–	–	–	–	–	–	–	–	–	–	–	–	–	–	–	–	–	–	–	–	–	–	–	–	–	–	–	–	–	–	–
BPTD_3606	unknown	putative transport protein	3907093	3908277	3907894	ns	Y	T	C	C	C	C	C	C	C	C	C	C	C	C	C	C	C	C	C	C	C	C	C	C	C	C	C	C	C	C	C	C	C	C	C	C	C	C	C	C	C	C	C
BPTD_3614	unknown	N-ethylammeline chlorohydrolase	3915724	3917214	3916210	s	Y	C	–	–	–	–	–	–	–	–	–	–	–	–	–	–	–	–	–	–	–	–	–	–	–	–	–	–	–	–	–	–	–	–	–	–	–	–	–	–	–	–	–
Non-Coding					3928963	intergenic	Y	G	–	–	–	–	–	–	–	–	–	–	–	–	–	–	–	–	–	–	–	–	–	–	–	–	–	–	–	–	–	–	–	–	–	–	–	–	–	–	–	–	–
BPTD_3630	unknown	putative aminotransferase	3932466	3933665	3933467	ns	Y	T	C	C	C	C	C	C	C	C	C	C	C	C	C	C	C	C	C	C	C	C	C	C	C	C	C	C	C	C	C	C	C	C	C	C	C	C	C	C	C	C	C
Non-Coding					3934401	intergenic	Y	G	–	–	–	–	–	A	–	–	–	–	–	–	–	–	–	–	–	–	–	–	–	–	–	–	–	–	–	–	–	–	–	–	–	–	–	–	–	–	–	–	–
BPTD_3632	unknown	putative dihydrodipicolinate synthase	3934580	3935413	3934702	s	Y	C	–	–	–	–	–	–	–	–	–	–	–	–	–	–	–	–	–	–	–	–	–	–	–	–	–	–	–	–	–	–	–	–	–	–	–	–	–	–	–	–	–
BPTD_3645	unknown	hypothetical protein	3946163	3947155	3946961	s	Y	T	–	–	–	–	–	–	–	–	–	–	–	–	–	–	–	–	–	–	–	–	–	–	–	C	C	–	–	–	–	–	–	–	–	–	–	–	–	–	–	–	–
BPTD_3646	unknown	hypothetical protein	3947336	3948385	3947551	ns	Y	A	–	–	–	–	–	–	–	–	–	–	–	–	–	–	–	–	G	–	–	–	–	–	–	–	–	–	–	–	–	–	–	–	–	–	–	–	–	–	–	–	–
BPTD_3649	unknown	putative transport system periplasmic protein	3950086	3951138	3950646	ns	Y	T	–	–	–	–	–	–	–	–	–	–	–	–	–	–	–	–	–	–	–	–	–	–	–	–	–	–	–	–	–	–	–	–	–	–	–	–	–	–	–	–	–
BPTD_3663	unknown	branched-chain amino acid transport ATP-binding protein	3964867	3966465	3965920	s	Y	G	–	–	–	–	–	–	–	–	–	–	A	–	–	–	–	–	–	–	–	–	–	–	–	–	–	–	–	–	–	–	–	–	–	–	–	–	–	–	–	–	–
BPTD_3664	unknown	branched-chain amino acid transport system permease	3966462	3967424	3967250	ns	Y	C	–	–	–	–	A	–	–	–	–	–	–	–	–	–	–	–	–	–	–	–	–	–	–	–	–	–	–	–	–	–	–	–	–	–	–	–	–	–	–	–	–
BPTD_3665	unknown	branched-chain amino acid transport system permease	3967421	3968290	3967859	s	Y	G	–	–	–	–	–	–	–	–	–	–	–	–	–	–	–	–	–	–	–	–	–	–	–	–	–	–	–	–	–	–	–	–	–	–	–	–	–	–	–	–	–
BPTD_3673	rkpK	putative UDP-glucose 6-dehydrogenase	3975244	3976566	3976389	ns	Y	C	T	T	T	T	T	T	T	T	T	T	T	T	T	T	T	T	T	T	T	T	T	T	T	T	T	T	T	T	T	T	T	T	T	T	T	T	T	T	T	T	T
BPTD_3679	unknown	SCO1/SenC family protein	3981602	3982204	3981648	ns	Y	G	–	–	–	–	–	–	–	–	–	–	–	–	–	–	–	–	–	–	–	–	–	–	–	–	–	–	–	–	–	–	–	–	–	A	–	–	–	–	–	–	–
BPTD_3688	ctaD	cytochrome c oxidase polypeptide I	3987232	3988839	3988069	s	Y	A	G	G	G	G	G	G	G	G	G	G	G	G	G	G	G	G	G	G	G	G	G	G	G	G	G	G	G	G	G	G	G	G	G	G	G	G	G	G	G	G	G
BPTD_3688	ctaD	cytochrome c oxidase polypeptide I	3987232	3988839	3988125	ns	Y	C	–	–	–	–	–	–	–	–	–	–	–	–	–	–	–	–	–	–	–	–	–	–	–	–	–	–	–	–	–	–	–	–	–	–	–	–	–	–	–	–	–
BPTD_3688	ctaD	cytochrome c oxidase polypeptide I	3987232	3988839	3988555	s	Y	G	–	–	–	–	–	–	–	–	–	–	–	–	–	–	–	–	–	–	–	–	–	–	–	–	–	–	–	–	–	–	–	–	–	–	–	–	–	–	–	–	–
BPTD_3696	adhI	alcohol dehydrogenase class III	3997870	3998976	3998878	s	Y	C	–	–	–	–	–	–	–	–	–	–	–	–	–	–	–	–	–	–	–	–	–	–	–	–	–	–	–	–	–	–	–	–	–	–	–	–	–	–	–	–	–
BPTD_3698	gltB	glutamate synthase [NADPH] large chain precursor	4000269	4005008	4002770	ns	Y	A	–	–	–	–	–	–	–	–	–	–	–	–	–	–	–	–	–	–	–	–	–	–	–	–	–	–	–	–	–	–	–	–	–	–	–	–	–	–	–	–	–
BPTD_3702	unknown	putative ABC transporter, ATP-binding protein	4008633	4009469	4009456	ns	Y	G	–	–	–	–	–	–	–	–	–	–	–	–	–	–	–	–	–	–	–	–	–	–	–	–	–	–	–	–	–	–	–	–	–	–	–	–	–	–	–	–	–
BPTD_3715	hisH	imidazole glycerol phosphate synthase subunit HisH	4019305	4019982	4019522	ns	Y	C	–	–	–	–	–	–	–	–	–	–	–	–	–	–	–	–	–	–	–	–	–	–	–	–	–	–	–	–	–	–	–	G	–	–	–	–	–	–	–	–	–
BPTD_3722	tatB	Sec-independent protein translocase protein	4023036	4023479	4023225	ns	Y	A	–	–	–	–	–	–	–	–	–	–	–	–	–	–	–	–	–	–	–	–	–	–	–	–	–	–	–	–	–	–	–	–	–	–	–	–	–	–	–	–	–
BPTD_3727	ptxB	toxin subunit 2	4027154	4027834	4027286	ns	Y	G	A	A	A	A	A	A	A	A	A	A	A	A	A	A	A	A	A	A	A	A	A	A	A	A	A	A	A	A	A	A	A	A	A	A	A	A	A	A	A	A	A
BPTD_3728	ptxD	toxin subunit 4	4027828	4028286	4027909	s	Y	T	–	–	–	–	–	–	–	–	–	–	–	–	–	–	–	–	–	–	–	–	–	–	–	–	–	–	–	–	–	–	–	–	–	–	–	–	–	–	–	–	–
BPTD_3730	ptxC	toxin subunit 3	4028743	4029426	4029423	s	N	C	T	T	T	T	T	T	T	T	T	–	T	–	–	–	–	–	–	–	–	–	–	–	–	–	–	–	–	–	–	–	–	–	–	–	–	–	–	–	–	–	–
BPTD_3732	ptlB	toxin transport protein	4029809	4030123	4030111	s	Y	G	–	–	–	–	–	–	–	–	–	–	–	–	–	–	–	–	–	–	–	–	–	–	–	–	–	–	–	–	–	–	–	–	–	–	–	–	–	–	–	–	–
BPTD_3733	unknown	putative secretion system protein	4030120	4032594	4031062	ns	Y	G	–	–	–	–	–	–	–	–	–	–	–	–	–	–	–	–	–	A	–	–	–	–	–	–	–	–	–	–	–	–	–	–	–	–	–	–	–	–	–	–	–
BPTD_3746	unknown	putative transport system permease protein	4045158	4046129	4045197	s	Y	C	–	–	–	–	–	–	–	–	–	–	–	–	–	–	–	–	–	–	–	–	–	–	–	–	–	–	–	–	–	–	–	–	–	–	–	–	–	–	–	–	–
BPTD_3746	unknown	putative transport system permease protein	4045158	4046129	4045407	ns	Y	C	–	–	–	–	–	–	–	–	–	–	–	–	–	–	–	–	–	–	–	–	–	–	–	–	–	–	–	–	–	–	–	–	–	–	–	–	–	–	–	–	T
BPTD_3746	unknown	putative transport system permease protein	4045158	4046129	4045652	s	Y	G	–	–	–	–	–	–	–	–	–	–	–	–	–	–	–	–	A	–	–	–	–	–	–	–	–	–	–	–	–	–	–	–	–	–	–	–	–	–	–	–	–
BPTD_3756	unknown	AcrB/AcrD/AcrF family protein	4055411	4058518	4058189	s	Y	G	–	–	–	–	–	–	–	–	–	–	–	–	–	–	–	–	–	–	–	–	–	–	–	–	–	–	–	–	–	–	–	–	–	–	–	–	–	–	–	–	–
BPTD_3762	unknown	hypothetical protein	4065538	4066281	4065976	ns	Y	A	–	–	–	–	–	–	–	–	–	–	–	–	–	–	–	–	–	–	–	–	C	–	–	–	–	–	–	–	–	–	–	–	–	–	–	–	–	–	–	–	–
Non-Coding					4066752	intergenic	Y	A	–	–	–	–	–	–	–	–	–	–	–	–	–	–	–	–	–	–	–	–	–	–	–	–	–	–	–	–	–	–	–	–	–	–	–	–	–	–	–	–	–
BPTD_3767	unknown	hypothetical protein	4068896	4070353	4069188	ns	Y	G	C	C	C	C	C	C	C	C	C	C	C	C	C	C	C	C	C	C	C	C	C	C	C	C	C	C	C	C	C	C	C	C	C	C	C	C	C	C	C	C	C
BPTD_3767	unknown	hypothetical protein	4068896	4070353	4069923	ns	Y	G	–	–	–	–	–	–	–	–	–	–	–	–	–	–	T	–	–	–	–	–	–	–	–	–	–	–	–	–	–	–	–	–	–	–	–	–	–	–	–	–	–
BPTD_3768	glpK	glycerol kinase	4070340	4071866	4071217	ns	Y	G	–	–	–	–	–	A	–	–	–	–	–	–	–	–	–	–	–	–	–	–	–	–	–	–	–	–	–	–	–	–	–	–	–	–	–	–	–	–	–	–	–
Non-Coding					4082322	intergenic	Y	T	C	C	C	C	C	C	C	C	C	C	C	C	C	C	C	C	C	C	C	C	C	C	C	C	C	C	C	C	C	C	C	C	C	C	C	C	C	C	C	C	C
BPTD_3779	mutY	putative A/G-specific adenine glycosylase	4084324	4085400	4084513	ns	Y	G	–	–	–	–	–	–	–	–	–	–	–	–	–	–	–	–	–	–	–	–	–	–	–	–	–	–	–	–	–	–	–	–	–	–	–	–	–	–	–	–	–
Non-Coding					4087237	intergenic	N	T	–	–	–	–	–	–	–	–	–	–	C	–	–	–	–	–	–	–	–	–	–	–	–	–	–	–	–	–	–	–	–	–	–	–	–	–	–	–	–	–	–
BPTD_3786	unknown	putative lipoprotein	4091746	4092714	4091883	s	Y	G	–	–	–	–	–	–	–	–	–	–	–	–	–	–	–	–	–	–	–	–	–	–	–	–	–	–	–	–	–	–	–	–	–	–	–	–	–	–	–	–	–
BPTD_3786	unknown	putative lipoprotein	4091746	4092714	4091994	s	Y	G	–	–	–	–	–	–	–	–	–	–	–	–	–	–	–	–	–	–	T	–	–	–	–	–	–	–	–	–	–	–	–	–	–	–	–	–	–	–	–	–	–
BPTD_3792	unknown	hypothetical protein	4097080	4098342	4097602	ns	Y	G	–	–	–	–	–	–	–	–	–	–	–	–	–	–	–	–	–	–	–	–	–	–	–	–	–	–	–	–	–	–	–	–	–	–	–	–	–	–	–	–	–
BPTD_3795	katA	catalase	4099962	4101410	4100478	ns	Y	G	–	–	–	–	–	–	–	–	–	–	–	–	–	–	–	–	–	–	–	–	–	–	–	–	–	–	–	–	–	–	–	–	–	–	–	–	–	–	–	–	–
BPTD_3800	unknown	putative hydrolase	4105306	4106505	4106094	ns	Y	C	T	T	T	T	T	T	T	T	T	T	T	T	T	T	T	T	–	–	–	–	–	–	–	–	–	–	–	–	–	–	–	–	–	–	–	–	–	–	–	–	–
BPTD_3801	unknown	putative transport ATP-binding protein	4106563	4107579	4106697	ns	Y	C	T	T	T	T	T	T	T	T	T	T	T	T	T	T	T	T	–	–	–	–	–	–	–	–	–	–	–	–	–	–	–	–	–	–	–	–	–	–	–	–	–
BPTD_3804	unknown	putative transport system permease protein	4109521	4110495	4109935	s	Y	G	–	–	–	–	–	–	–	–	–	–	–	–	–	–	–	A	–	–	–	–	–	–	–	–	–	–	–	–	–	–	–	–	–	–	–	–	–	–	–	–	–
BPTD_3804	unknown	putative transport system permease protein	4109521	4110495	4110043	s	Y	G	A	A	A	A	A	A	A	A	A	A	A	A	A	A	A	A	–	–	–	–	–	–	–	–	–	–	–	–	–	–	–	–	–	–	–	–	–	–	–	–	–
BPTD_3804	unknown	putative transport system permease protein	4109521	4110495	4110205	s	Y	C	–	–	–	–	–	–	–	–	–	–	–	–	–	–	–	–	–	–	–	–	–	–	–	–	–	–	–	–	–	–	–	–	–	–	–	–	–	–	–	–	–
BPTD_3805	unknown	putative extracellular solute-binding protein	4110515	4112101	4110842	s	Y	C	–	–	–	–	–	–	–	–	–	–	–	–	–	–	–	–	–	–	–	–	–	–	–	–	–	–	–	–	–	–	–	–	–	–	–	–	–	–	–	–	–
BPTD_3808	unknown	putative response regulator protein	4115347	4116027	4115808	s	Y	G	–	–	–	–	–	–	–	–	–	–	–	–	–	–	–	–	–	–	–	–	–	–	–	–	–	–	–	–	–	–	–	–	–	–	–	–	–	–	–	–	–
BPTD_3809	unknown	putative sensor kinase protein	4116014	4117477	4116227	ns	Y	T	–	–	–	–	–	–	–	–	–	–	–	–	–	–	–	–	–	–	–	C	C	C	C	–	–	–	–	–	–	–	–	–	–	–	–	–	–	–	–	–	–
BPTD_3809	unknown	putative sensor kinase protein	4116014	4117477	4116348	ns	Y	C	–	–	–	T	–	–	–	–	–	–	–	–	–	–	–	–	–	–	–	–	–	–	–	–	–	–	–	–	–	–	–	–	–	–	–	–	–	–	–	–	–
Non-Coding					4124047	intergenic	Y	C	–	–	–	–	–	–	–	–	–	–	–	–	–	–	–	–	–	–	–	–	–	–	–	–	–	–	–	–	–	–	–	T	T	T	T	T	T	T	T	T	–
*s: synonymous mutation; ns: nonsynonymous mutation; nonsense: mutation results in premature stop codon; intergenic: mutation in intergenic region. **Ref represents B.pertussis CS, "-"means the same as Ref. *** NL represents Netherlands.
[truncated: 10 more columns]
