# Supplementary material for: Whole-genome sequencing reveals the effect of vaccination on the evolution of Bordetella pertussis
Source: Sci Rep. 2015 Aug 18;5:12888. doi: 10.1038/srep12888 (PMC4539551; doi:10.1038/srep12888)
Supplement: Supplementary Table S3 [file srep12888-s4.xls]

## Sheet: Supplementary Table 3
Supplementary Table S3. SNPs associated with recombination events
Locus_tag	Gene	Product	Start	End	SNP location	Mutation Type*	Ref**	BP188 [2000 China]	BP189 [2001 China]	PRCB_406 [2003 Finland]	PRCB_382 [2003 Finland]	PRCB_640 [2006 Finland]	B1917 [2000 NL]***	B1831 [1999 NL]	PRCB_660 [2007 Finland]	PRCB_668 [2008 Finland]	B0400 [1993 NL]	B3405[2010 NL]	B1920 [2000 NL]	B1834 [1999 NL]	BP198 [2005 China]	PRCB_309 [2000 Finland]	PRCB_286 [1999 Finland]	1977_7 [1977 Finland]	1977_3 [1977 Finland]	BP197 [2004 China]	BP284 [2007 China]	BP192 [2002 China]	BP183 [1998 China]	BP181 [1997 China]	BP190 [2002 China]	BP191 [2002 China]	BP186 [2000 China]	BP185 [1999 China]	BP180 [1997 China]	BP182 [1998 China]	BP193 [2002 China]	BP194 [2003 China]	BP179 [1986 China]	BP174 [1976 China]	BP169 [1970 China]	BP178 [1983 China]	BP177 [1983 China]	BP156 [1966 China]	BP172 [1974 China]	BP173 [1974 China]	BP166 [1968 China]	PRCB_60 [1993 Finland]	B0738 [1983 NL]
Non-Coding					53619	intergenic	A	–	–	–	–	–	–	–	–	–	–	–	–	–	–	–	–	–	–	–	–	–	T	–	–	–	–	–	–	–	–	–	–	–	–	–	–	–	–	–	–	–	–
Non-Coding					53620	intergenic	A	–	–	–	–	–	–	–	–	–	–	–	–	–	–	–	–	–	–	–	–	–	T	–	–	–	–	–	–	–	–	–	–	–	–	–	–	–	–	–	–	–	–
BPTD_0371	mreD	rod shape-determining protein	378264	378728	378653	s	C	–	–	T	–	–	–	–	–	–	–	–	–	–	–	–	–	–	–	–	–	–	–	–	–	–	–	–	–	–	–	–	–	–	–	–	–	–	–	–	–	–	–
BPTD_0372	mrdA	penicillin-binding protein 2	378742	380694	379088	ns	G	–	–	–	–	–	–	–	–	–	–	–	–	–	–	–	–	–	–	–	–	–	–	–	A	A	A	–	–	–	–	–	–	–	–	–	–	–	–	–	–	–	–
BPTD_0372	mrdA	penicillin-binding protein 2	378742	380694	379313	ns	C	–	–	–	–	–	–	–	–	–	–	–	–	–	–	–	–	–	–	–	–	–	–	–	–	–	–	–	–	–	–	–	–	–	–	–	–	–	–	–	–	–	–
BPTD_0581	unknown	putative two-component response regulator	602649	603338	603085	ns	T	–	–	–	–	–	–	–	–	–	–	–	–	–	–	–	–	–	–	–	–	–	–	–	–	–	–	–	–	–	–	–	–	–	–	–	–	–	–	–	–	–	–
Non-Coding					608817	intergenic	A	–	–	–	G	–	–	–	–	–	–	–	–	–	–	–	–	–	–	–	–	–	–	–	–	–	–	–	–	–	–	–	–	–	–	–	–	–	–	–	–	–	–
BPTD_0797	tdcB	threonine dehydratase	844330	845547	845390	ns	G	A	A	A	A	A	A	A	A	A	A	A	A	A	A	A	A	A	A	A	A	A	A	A	A	A	A	A	A	A	A	A	A	A	A	A	A	A	A	A	A	A	A
Non-Coding					846566	intergenic	C	–	–	–	–	–	–	–	–	–	–	–	–	–	–	–	–	–	–	–	–	–	–	–	–	–	–	–	–	–	–	–	–	–	–	–	–	–	–	–	–	–	–
BPTD_0879	unknown	biotin carboxyl carrier protein	944842	945363	945117	s	G	–	–	–	–	–	–	–	–	–	–	–	–	C	–	–	–	–	–	–	–	–	–	–	–	–	–	–	–	–	–	–	–	–	–	–	–	–	–	–	–	–	–
BPTD_0879	unknown	biotin carboxyl carrier protein	944842	945363	945122	ns	A	–	–	–	–	–	–	–	–	–	–	–	–	C	–	–	–	–	–	–	–	–	–	–	–	–	–	–	–	–	–	–	–	–	–	–	–	–	–	–	–	–	–
BPTD_0879	unknown	biotin carboxyl carrier protein	944842	945363	945124	ns	C	–	–	–	–	–	–	–	–	–	–	–	–	A	–	–	–	–	–	–	–	–	–	–	–	–	–	–	–	–	–	–	–	–	–	–	–	–	–	–	–	–	–
BPTD_0879	unknown	biotin carboxyl carrier protein	944842	945363	945125	ns	T	–	–	–	–	–	–	–	–	–	–	–	–	A	–	–	–	–	–	–	–	–	–	–	–	–	–	–	–	–	–	–	–	–	–	–	–	–	–	–	–	–	–
BPTD_0931	unknown	hypothetical protein	995654	996628	995656	ns	A	–	–	–	–	–	–	T	–	–	–	–	–	–	–	–	–	–	–	–	–	–	–	–	–	–	–	–	–	–	–	–	–	–	–	–	–	–	–	–	–	–	–
BPTD_0931	unknown	hypothetical protein	995654	996628	995658	ns	A	–	–	–	–	–	–	G	–	–	–	–	–	–	–	–	–	–	–	–	–	–	–	–	–	–	–	–	–	–	–	–	–	–	–	–	–	–	–	–	–	–	–
BPTD_0931	unknown	hypothetical protein	995654	996628	995659	ns	T	–	–	–	–	–	–	G	–	–	–	–	–	–	–	–	–	–	–	–	–	–	–	–	–	–	–	–	–	–	–	–	–	–	–	–	–	–	–	–	–	–	–
BPTD_0931	unknown	hypothetical protein	995654	996628	995661	ns	C	–	–	–	–	–	–	G	–	–	–	–	–	–	–	–	–	–	–	–	–	–	–	–	–	–	–	–	–	–	–	–	–	–	–	–	–	–	–	–	–	–	–
BPTD_0970	unknown	hypothetical protein	1036603	1037475	1037124	ns	T	C	C	C	C	C	C	C	C	C	C	C	C	C	C	C	C	C	C	C	C	C	C	C	C	C	C	C	C	C	C	C	C	C	C	C	C	C	C	C	C	C	C
Non-Coding					1039191	intergenic	A	–	–	–	–	–	–	–	–	–	–	–	G	–	–	–	–	–	–	–	–	–	–	–	–	–	–	–	–	–	–	–	–	–	–	–	–	–	–	–	–	–	–
Non-Coding					1039192	intergenic	T	–	–	–	–	–	–	–	–	–	–	–	G	–	–	–	–	–	–	–	–	–	–	–	–	–	–	–	–	–	–	–	–	–	–	–	–	–	–	–	–	–	–
Non-Coding					1039195	intergenic	A	–	–	–	–	–	–	–	–	–	–	–	C	–	–	–	–	–	–	–	–	–	–	–	–	–	–	–	–	–	–	–	–	–	–	–	–	–	–	–	–	–	–
Non-Coding					1101485	intergenic	A	–	–	–	–	–	–	G	–	–	–	–	–	–	–	–	–	–	–	–	–	–	–	–	–	–	–	–	–	–	–	–	–	–	–	–	–	–	–	–	–	–	–
Non-Coding					1101486	intergenic	G	–	–	–	–	–	–	A	–	–	–	–	–	–	–	–	–	–	–	–	–	–	–	–	–	–	–	–	–	–	–	–	–	–	–	–	–	–	–	–	–	–	–
BPTD_1034	unknown	PhoH-like protein	1106260	1107282	1106548	s	G	A	A	A	A	A	A	A	A	A	A	A	A	A	A	A	A	A	A	A	A	A	A	A	A	A	A	A	A	A	–	A	A	A	A	A	A	A	A	A	A	A	A
BPTD_1083	unknown	two-component response regulator	1162603	1163331	1162947	s	C	–	–	–	–	–	–	–	–	–	–	–	–	–	–	–	–	–	–	–	–	–	–	–	–	–	–	–	–	–	T	–	–	–	–	–	–	–	–	–	–	–	–
BPTD_1084	unknown	two-component histidine kinase	1163313	1166162	1164342	s	G	–	–	–	–	–	–	–	–	–	–	–	–	–	–	–	–	–	–	–	–	–	–	–	–	–	–	–	–	–	–	C	–	–	–	–	–	–	–	–	–	–	–
BPTD_1084	unknown	two-component histidine kinase	1163313	1166162	1164620	ns	C	–	–	–	–	–	–	–	–	–	–	–	–	–	–	–	–	–	–	–	–	–	–	–	–	–	–	–	–	–	T	–	–	–	–	–	–	–	–	–	–	–	–
BPTD_1095	unknown	short chain dehydrogenase	1176480	1177235	1177211	ns	T	–	–	–	–	–	C	–	–	–	–	–	–	–	–	–	–	–	–	–	–	–	–	–	–	–	–	–	–	–	–	–	–	–	–	–	–	–	–	–	–	–	–
BPTD_1095	unknown	short chain dehydrogenase	1176480	1177235	1177213	ns	A	–	–	–	–	–	G	–	–	–	–	–	–	–	–	–	–	–	–	–	–	–	–	–	–	–	–	–	–	–	–	–	–	–	–	–	–	–	–	–	–	–	–
BPTD_1095	unknown	short chain dehydrogenase	1176480	1177235	1177214	ns	G	–	–	–	–	–	C	–	–	–	–	–	–	–	–	–	–	–	–	–	–	–	–	–	–	–	–	–	–	–	–	–	–	–	–	–	–	–	–	–	–	–	–
BPTD_1095	unknown	short chain dehydrogenase	1176480	1177235	1177216	ns	A	–	–	–	–	–	G	–	–	–	–	–	–	–	–	–	–	–	–	–	–	–	–	–	–	–	–	–	–	–	–	–	–	–	–	–	–	–	–	–	–	–	–
BPTD_1095	unknown	short chain dehydrogenase	1176480	1177235	1177217	ns	T	–	–	–	–	–	C	–	–	–	–	–	–	–	–	–	–	–	–	–	–	–	–	–	–	–	–	–	–	–	–	–	–	–	–	–	–	–	–	–	–	–	–
BPTD_1095	unknown	short chain dehydrogenase	1176480	1177235	1177218	s	G	–	–	–	–	–	C	–	–	–	–	–	–	–	–	–	–	–	–	–	–	–	–	–	–	–	–	–	–	–	–	–	–	–	–	–	–	–	–	–	–	–	–
BPTD_1240	typA	GTP-binding elongation factor	1339850	1341670	1340734	s	C	–	–	–	–	–	–	–	–	–	–	–	–	–	–	–	–	–	–	–	–	–	–	–	–	–	–	–	–	–	T	–	–	–	–	–	–	–	–	–	–	–	–
BPTD_1240	typA	GTP-binding elongation factor	1339850	1341670	1341319	s	T	–	–	–	–	–	–	–	–	–	–	–	–	–	–	–	–	–	–	–	–	–	–	–	–	–	–	–	–	–	C	–	–	–	–	–	–	–	–	–	–	–	–
BPTD_1242	unknown	hypothetical protein	1342463	1342867	1342698	ns	T	–	–	–	–	–	–	–	–	–	–	–	–	–	–	–	–	–	–	–	–	–	–	–	–	–	–	–	–	–	C	–	–	–	–	–	–	–	–	–	–	–	–
BPTD_1242	unknown	hypothetical protein	1342463	1342867	1342699	ns	C	–	–	–	–	–	–	–	–	–	–	–	–	–	–	–	–	–	–	–	–	–	–	–	–	–	–	–	–	–	G	–	–	–	–	–	–	–	–	–	–	–	–
BPTD_1242	unknown	hypothetical protein	1342463	1342867	1342702	ns	G	–	–	–	–	–	–	–	–	–	–	–	–	–	–	–	–	–	–	–	–	–	–	–	–	–	–	–	–	–	A	–	–	–	–	–	–	–	–	–	–	–	–
BPTD_1242	unknown	hypothetical protein	1342463	1342867	1342703	s	A	–	–	–	–	–	–	–	–	–	–	–	–	–	–	–	–	–	–	–	–	–	–	–	–	–	–	–	–	–	G	–	–	–	–	–	–	–	–	–	–	–	–
Non-Coding					1595370	intergenic	C	–	–	–	–	–	–	G	–	–	–	–	–	–	–	–	–	–	–	–	–	–	–	–	–	–	–	–	–	–	–	–	–	–	–	–	–	–	–	–	–	–	–
Non-Coding					1595371	intergenic	T	–	–	–	–	–	–	C	–	–	–	–	–	–	–	–	–	–	–	–	–	–	–	–	–	–	–	–	–	–	–	–	–	–	–	–	–	–	–	–	–	–	–
Non-Coding					1595372	intergenic	T	–	–	–	–	–	–	C	–	–	–	–	–	–	–	–	–	–	–	–	–	–	–	–	–	–	–	–	–	–	–	–	–	–	–	–	–	–	–	–	–	–	–
Non-Coding					1595375	intergenic	T	–	–	–	–	–	–	G	–	–	–	–	–	–	–	–	–	–	–	–	–	–	–	–	–	–	–	–	–	–	–	–	–	–	–	–	–	–	–	–	–	–	–
Non-Coding					1595376	intergenic	C	–	–	–	–	–	–	A	–	–	–	–	–	–	–	–	–	–	–	–	–	–	–	–	–	–	–	–	–	–	–	–	–	–	–	–	–	–	–	–	–	–	–
BPTD_1478	unknown	two-component response regulator	1598241	1598900	1598885	ns	G	–	–	–	–	–	–	–	–	–	–	–	–	–	–	–	–	–	–	–	–	–	–	–	–	–	–	–	–	–	A	–	–	–	–	–	–	–	–	–	–	–	–
BPTD_1479	thrS	threonyl-tRNA synthetase	1599405	1601354	1599842	s	T	–	–	–	–	–	–	–	–	–	–	–	–	–	–	–	–	–	–	–	–	–	–	–	–	–	–	–	–	–	C	–	–	–	–	–	–	–	–	–	–	–	–
Non-Coding					1789119	intergenic	A	–	–	–	–	–	–	C	–	–	–	–	–	–	–	–	–	–	–	–	–	–	–	–	–	–	–	–	–	–	–	–	–	–	–	–	–	–	–	–	–	–	–
Non-Coding					1789120	intergenic	C	–	–	–	–	–	–	T	–	–	–	–	–	–	–	–	–	–	–	–	–	–	–	–	–	–	–	–	–	–	–	–	–	–	–	–	–	–	–	–	–	–	–
BPTD_1852	fhaB	filamentous hemagglutinin/adhesin	1993410	2004182	1995902	ns	A	–	–	–	–	–	–	–	–	–	–	–	–	–	–	–	–	–	–	–	–	–	–	–	–	–	–	–	–	–	C	–	–	–	–	–	–	–	–	–	–	–	–
BPTD_1852	fhaB	filamentous hemagglutinin/adhesin	1993410	2004182	1996756	ns	G	–	–	A	–	–	–	–	–	–	–	–	–	–	–	–	–	–	–	–	–	–	–	–	–	–	–	–	–	–	–	–	–	–	–	–	–	–	–	–	–	–	–
BPTD_1894	unknown	putative L-aspartate dehydrogenase	2048944	2049747	2049330	s	C	–	–	–	–	–	T	–	–	–	–	–	–	–	–	–	–	–	–	–	–	–	–	–	–	–	–	–	–	–	–	–	–	–	–	–	–	–	–	–	–	–	–
BPTD_1894	unknown	putative L-aspartate dehydrogenase	2048944	2049747	2049332	ns	T	–	–	–	–	–	C	–	–	–	–	–	–	–	–	–	–	–	–	–	–	–	–	–	–	–	–	–	–	–	–	–	–	–	–	–	–	–	–	–	–	–	–
Non-Coding					2135470	intergenic	G	–	–	–	–	–	–	–	–	–	–	–	T	–	–	–	–	–	–	–	–	–	–	–	–	–	–	–	–	–	–	–	–	–	–	–	–	–	–	–	–	–	–
Non-Coding					2135474	intergenic	G	–	–	–	–	–	–	–	–	–	–	–	A	–	–	–	–	–	–	–	–	–	–	–	–	–	–	–	–	–	–	–	–	–	–	–	–	–	–	–	–	–	–
Non-Coding					2135475	intergenic	C	–	–	–	–	–	–	–	–	–	–	–	T	–	–	–	–	–	–	–	–	–	–	–	–	–	–	–	–	–	–	–	–	–	–	–	–	–	–	–	–	–	–
BPTD_2001	unknown	LysR family transcriptional activator	2167587	2168498	2167842	s	T	–	–	–	–	–	–	–	–	–	–	–	–	–	–	–	–	–	–	–	–	–	–	–	–	–	–	–	–	–	C	–	–	–	–	–	–	–	–	–	–	–	–
BPTD_2002	unknown	putative acyl-CoA transferase	2168709	2170241	2169421	ns	T	–	–	–	–	–	–	–	–	–	–	–	–	–	–	–	–	–	–	–	–	–	–	–	–	–	–	–	–	–	C	–	–	–	–	–	–	–	–	–	–	–	–
BPTD_2052	aceA	isocitrate lyase	2231585	2232907	2232716	s	T	–	–	–	–	–	–	–	–	–	–	–	–	–	–	–	–	–	–	–	–	–	–	–	–	–	–	–	–	–	–	–	–	–	–	–	–	–	–	–	–	–	–
BPTD_2052	aceA	isocitrate lyase	2231585	2232907	2232717	ns	T	–	–	–	–	–	–	–	–	–	–	–	–	–	–	–	–	–	–	–	–	–	–	–	–	–	–	–	–	–	–	–	–	–	–	–	–	–	–	–	–	–	–
BPTD_2067	unknown	hypothetical protein	2246469	2247956	2246580	s	C	–	–	–	–	–	–	–	–	–	–	–	–	–	–	–	–	–	–	–	–	–	–	–	–	–	–	–	–	–	T	–	–	–	–	–	–	–	–	–	–	–	–
BPTD_2260	unknown	allantoate amidohydrolase	2448927	2450189	2449342	ns	T	–	–	–	–	–	–	–	–	–	–	–	–	–	–	–	C	–	–	–	–	–	–	–	–	–	–	–	–	–	–	–	–	–	–	–	–	–	–	–	–	–	–
Non-Coding					2521833	intergenic	G	–	–	–	–	–	–	–	–	–	–	–	–	–	–	–	–	–	–	–	–	–	–	–	–	–	–	–	–	–	A	–	–	–	–	–	–	–	–	–	–	–	–
Non-Coding					2521834	intergenic	A	–	–	–	–	–	–	–	–	–	–	–	–	–	–	–	–	–	–	–	–	–	–	–	–	–	–	–	–	–	G	–	–	–	–	–	–	–	–	–	–	–	–
BPTD_2472	soxG	sarcosine oxidase gamma subunit	2688279	2688878	2688866	ns	A	–	–	–	–	–	–	–	–	–	–	–	–	–	–	–	–	–	–	–	–	–	–	–	–	–	–	–	–	–	G	–	–	–	–	–	–	–	–	–	–	–	–
BPTD_2473	soxA	sarcosine oxidase alpha subunit	2688886	2691825	2689841	ns	C	–	–	–	–	–	–	–	–	–	–	–	–	–	–	–	–	–	–	–	–	–	–	–	–	–	–	–	–	–	T	–	–	–	–	–	–	–	–	–	–	–	–
BPTD_2532	pheT	phenylalanyl-tRNA synthetase subunit beta	2749010	2751427	2749345	ns	G	A	A	–	–	–	–	–	–	–	–	–	–	–	–	–	–	–	–	–	–	–	–	–	–	–	–	–	–	–	–	–	–	–	–	–	–	–	–	–	–	–	–
BPTD_2532	pheT	phenylalanyl-tRNA synthetase subunit beta	2749010	2751427	2749346	s	C	A	A	–	–	–	–	–	–	–	–	–	–	–	–	–	–	–	–	–	–	–	–	–	–	–	–	–	–	–	–	–	–	–	–	–	–	–	–	–	–	–	–
BPTD_2593	unknown	hypothetical protein	2817474	2818142	2817654	ns	A	–	–	–	–	–	–	–	–	–	–	–	–	–	–	–	–	–	–	–	–	–	–	–	–	–	–	–	–	–	–	–	–	–	–	–	–	–	–	–	–	–	–
BPTD_2593	unknown	hypothetical protein	2817474	2818142	2817656	ns	C	–	–	–	–	–	–	–	–	–	–	–	–	–	–	–	–	–	–	–	–	–	–	–	–	–	–	–	–	–	–	–	–	–	–	–	–	–	–	–	–	–	–
BPTD_2664	moaA	molybdenum cofactor biosynthesis protein A	2895437	2896534	2896372	s	C	–	–	–	–	–	–	–	–	–	–	–	–	–	–	–	–	–	–	–	–	–	–	–	–	–	–	–	–	–	T	–	–	–	–	–	–	–	–	–	–	–	–
BPTD_2665	moeA	molybdopterin cofactor biosynthesis protein	2896679	2897884	2897183	s	C	–	–	–	–	–	–	–	–	–	–	–	–	–	–	–	–	–	–	–	–	–	–	–	–	–	–	–	–	–	T	–	–	–	–	–	–	–	–	–	–	–	–
BPTD_2665	moeA	molybdopterin cofactor biosynthesis protein	2896679	2897884	2897694	ns	G	–	–	–	–	–	–	–	–	–	–	–	–	–	–	–	–	A	–	–	–	–	–	–	–	–	–	–	–	–	–	–	–	–	–	–	–	–	–	–	–	–	–
BPTD_2670	unknown	hypothetical protein	2899750	2903211	2900832	s	G	–	–	–	–	–	–	–	–	–	–	–	T	–	–	–	–	–	–	–	–	–	–	–	–	–	–	–	–	–	–	–	–	–	–	–	–	–	–	–	–	–	–
BPTD_2670	unknown	hypothetical protein	2899750	2903211	2900833	ns	G	–	–	–	–	–	–	–	–	–	–	–	T	–	–	–	–	–	–	–	–	–	–	–	–	–	–	–	–	–	–	–	–	–	–	–	–	–	–	–	–	–	–
BPTD_2670	unknown	hypothetical protein	2899750	2903211	2900840	ns	C	–	–	–	–	–	–	–	–	–	–	–	T	–	–	–	–	–	–	–	–	–	–	–	–	–	–	–	–	–	–	–	–	–	–	–	–	–	–	–	–	–	–
BPTD_2670	unknown	hypothetical protein	2899750	2903211	2900843	ns	C	–	–	–	–	–	–	–	–	–	–	–	T	–	–	–	–	–	–	–	–	–	–	–	–	–	–	–	–	–	–	–	–	–	–	–	–	–	–	–	–	–	–
BPTD_2670	unknown	hypothetical protein	2899750	2903211	2900845	ns	G	–	–	–	–	–	–	–	–	–	–	–	T	–	–	–	–	–	–	–	–	–	–	–	–	–	–	–	–	–	–	–	–	–	–	–	–	–	–	–	–	–	–
BPTD_2670	unknown	hypothetical protein	2899750	2903211	2900846	ns	C	–	–	–	–	–	–	–	–	–	–	–	A	–	–	–	–	–	–	–	–	–	–	–	–	–	–	–	–	–	–	–	–	–	–	–	–	–	–	–	–	–	–
BPTD_2670	unknown	hypothetical protein	2899750	2903211	2900847	s	T	–	–	–	–	–	–	–	–	–	–	–	C	–	–	–	–	–	–	–	–	–	–	–	–	–	–	–	–	–	–	–	–	–	–	–	–	–	–	–	–	–	–
BPTD_2670	unknown	hypothetical protein	2899750	2903211	2900849	ns	C	–	–	–	–	–	–	–	–	–	–	–	T	–	–	–	–	–	–	–	–	–	–	–	–	–	–	–	–	–	–	–	–	–	–	–	–	–	–	–	–	–	–
BPTD_2670	unknown	hypothetical protein	2899750	2903211	2900851	ns	T	–	–	–	–	–	–	–	–	–	–	–	C	–	–	–	–	–	–	–	–	–	–	–	–	–	–	–	–	–	–	–	–	–	–	–	–	–	–	–	–	–	–
BPTD_2670	unknown	hypothetical protein	2899750	2903211	2900855	ns	C	–	–	–	–	–	–	–	–	–	–	–	T	–	–	–	–	–	–	–	–	–	–	–	–	–	–	–	–	–	–	–	–	–	–	–	–	–	–	–	–	–	–
BPTD_2670	unknown	hypothetical protein	2899750	2903211	2900856	s	A	–	–	–	–	–	–	–	–	–	–	–	G	–	–	–	–	–	–	–	–	–	–	–	–	–	–	–	–	–	–	–	–	–	–	–	–	–	–	–	–	–	–
BPTD_2670	unknown	hypothetical protein	2899750	2903211	2900858	ns	C	–	–	–	–	–	–	–	–	–	–	–	T	–	–	–	–	–	–	–	–	–	–	–	–	–	–	–	–	–	–	–	–	–	–	–	–	–	–	–	–	–	–
BPTD_2670	unknown	hypothetical protein	2899750	2903211	2900860	ns	G	–	–	–	–	–	–	–	–	–	–	–	A	–	–	–	–	–	–	–	–	–	–	–	–	–	–	–	–	–	–	–	–	–	–	–	–	–	–	–	–	–	–
BPTD_2670	unknown	hypothetical protein	2899750	2903211	2900862	s	G	–	–	–	–	–	–	–	–	–	–	–	A	–	–	–	–	–	–	–	–	–	–	–	–	–	–	–	–	–	–	–	–	–	–	–	–	–	–	–	–	–	–
BPTD_2670	unknown	hypothetical protein	2899750	2903211	2900866	ns	G	–	–	–	–	–	–	–	–	–	–	–	A	–	–	–	–	–	–	–	–	–	–	–	–	–	–	–	–	–	–	–	–	–	–	–	–	–	–	–	–	–	–
BPTD_2670	unknown	hypothetical protein	2899750	2903211	2900867	ns	C	–	–	–	–	–	–	–	–	–	–	–	G	–	–	–	–	–	–	–	–	–	–	–	–	–	–	–	–	–	–	–	–	–	–	–	–	–	–	–	–	–	–
BPTD_2670	unknown	hypothetical protein	2899750	2903211	2900869	ns	C	–	–	–	–	–	–	–	–	–	–	–	T	–	–	–	–	–	–	–	–	–	–	–	–	–	–	–	–	–	–	–	–	–	–	–	–	–	–	–	–	–	–
BPTD_2670	unknown	hypothetical protein	2899750	2903211	2900871	s	C	–	–	–	–	–	–	–	–	–	–	–	A	–	–	–	–	–	–	–	–	–	–	–	–	–	–	–	–	–	–	–	–	–	–	–	–	–	–	–	–	–	–
BPTD_2670	unknown	hypothetical protein	2899750	2903211	2900872	ns	G	–	–	–	–	–	–	–	–	–	–	–	T	–	–	–	–	–	–	–	–	–	–	–	–	–	–	–	–	–	–	–	–	–	–	–	–	–	–	–	–	–	–
BPTD_2752	unknown	geranyltranstransferase	2996884	2997795	2997167	ns	G	–	–	–	–	–	–	–	–	–	–	–	–	–	–	–	–	–	–	–	–	–	–	–	–	–	–	–	–	–	–	–	–	T	–	–	–	–	–	–	–	–	–
BPTD_2752	unknown	geranyltranstransferase	2996884	2997795	2997168	ns	T	–	–	–	–	–	–	–	–	–	–	–	–	–	–	–	–	–	–	–	–	–	–	–	–	–	–	–	–	–	–	–	–	G	–	–	–	–	–	–	–	–	–
BPTD_2756	unknown	putative integral membrane protein	3000294	3001304	3000738	ns	C	–	–	–	–	–	–	–	–	–	–	–	–	–	–	–	–	–	–	–	–	–	–	–	–	–	–	–	–	–	–	–	–	G	–	–	–	–	–	–	–	–	–
BPTD_3004	bllY	putative hemolysin	3280480	3281592	3281358	s	G	–	–	–	–	–	–	–	–	–	–	–	–	–	–	–	–	–	–	–	–	–	–	–	–	–	–	–	–	–	–	–	–	–	–	–	–	–	–	–	–	–	–
BPTD_3006	cyt	cytochrome c-552 precursor	3282244	3282576	3282298	s	G	–	–	–	–	–	–	–	–	–	–	–	–	–	–	–	–	–	–	–	–	–	–	–	–	–	–	–	–	–	–	–	–	–	–	–	–	–	–	–	–	–	–
BPTD_3007	ilvD	dihydroxy-acid dehydratase	3282560	3284248	3283761	ns	G	–	–	–	–	–	–	–	–	–	–	–	–	–	–	–	–	–	–	–	–	–	–	–	–	–	–	–	–	–	–	–	–	–	–	–	–	–	–	–	–	–	–
Non-Coding					3291662	intergenic	C	–	–	–	–	–	–	–	–	–	–	–	–	–	–	–	T	–	–	–	–	–	–	–	–	–	–	–	–	–	–	–	–	–	–	–	–	–	–	–	–	–	–
BPTD_3016	unknown	putative gamma-glutamyltranspeptidase	3291741	3293348	3292398	ns	G	–	–	A	–	–	–	–	–	–	–	–	–	–	–	–	–	–	–	–	–	–	–	–	–	–	–	–	–	–	–	–	–	–	–	–	–	–	–	–	–	–	–
BPTD_3088	ipk	4-diphosphocytidyl-2-C-methyl-D-erythritol kinase	3370815	3371714	3371307	s	A	–	–	–	–	–	–	–	–	–	–	–	–	–	–	–	–	–	–	–	–	–	–	–	–	–	–	–	–	–	G	–	–	–	–	–	–	–	–	–	–	–	–
BPTD_3088	ipk	4-diphosphocytidyl-2-C-methyl-D-erythritol kinase	3370815	3371714	3371391	s	G	–	–	–	–	–	–	–	–	–	–	–	–	–	–	–	–	–	A	–	–	–	–	–	–	–	–	–	–	–	–	–	–	–	–	–	–	–	–	–	–	–	–
BPTD_3150	unknown	putative coenzyme A ligase	3441444	3442778	3442573	ns	C	–	–	–	–	–	–	–	–	–	–	–	–	–	–	–	–	–	–	–	–	–	–	–	–	–	–	–	–	–	A	–	–	–	–	–	–	–	–	–	–	–	–
BPTD_3152	unknown	putative acyl-CoA dehyrdogenase	3443441	3444604	3443751	ns	C	–	–	–	–	–	–	–	–	–	–	–	–	–	–	–	–	–	–	–	–	–	–	–	–	–	–	–	–	–	A	–	–	–	–	–	–	–	–	–	–	–	–
BPTD_3153	unknown	putative ABC transporter permease protein	3444601	3445602	3444826	s	G	–	–	–	–	–	–	–	–	–	–	–	–	–	–	–	–	–	–	–	–	–	–	–	–	–	–	–	–	–	–	–	–	–	–	–	–	–	–	–	–	–	–
BPTD_3229	unknown	putative thiol:disulphide interchange protein	3527834	3528673	3528285	ns	T	–	–	–	–	–	–	–	–	–	–	–	–	–	–	–	–	–	–	–	–	–	–	–	–	–	–	–	–	–	–	–	–	C	–	–	–	–	–	–	–	–	–
BPTD_3229	unknown	putative thiol:disulphide interchange protein	3527834	3528673	3528286	s	G	–	–	–	–	–	–	–	–	–	–	–	–	–	–	–	–	–	–	–	–	–	–	–	–	–	–	–	–	–	–	–	–	C	–	–	–	–	–	–	–	–	–
Non-Coding					3637353	intergenic	C	–	–	–	–	–	–	A	–	–	–	–	–	–	–	–	–	–	–	–	–	–	–	–	–	–	–	–	–	–	–	–	–	–	–	–	–	–	–	–	–	–	–
Non-Coding					3637355	intergenic	G	–	–	–	–	–	–	A	–	–	–	–	–	–	–	–	–	–	–	–	–	–	–	–	–	–	–	–	–	–	–	–	–	–	–	–	–	–	–	–	–	–	–
Non-Coding					3637418	intergenic	G	–	–	–	–	–	–	A	–	–	–	–	–	–	–	–	–	–	–	–	–	–	–	–	–	–	–	–	–	–	–	–	–	–	–	–	–	–	–	–	–	–	–
Non-Coding					3637573	intergenic	T	–	–	–	–	–	–	C	–	–	–	–	–	–	–	–	–	–	–	–	–	–	–	–	–	–	–	–	–	–	–	–	–	–	–	–	–	–	–	–	–	–	–
Non-Coding					3936765	intergenic	C	–	–	–	–	–	–	A	–	–	–	–	–	–	–	–	–	–	–	–	–	–	–	–	–	–	–	–	–	–	–	–	–	–	–	–	–	–	–	–	–	–	–
Non-Coding					3936767	intergenic	G	–	–	–	–	–	–	A	–	–	–	–	–	–	–	–	–	–	–	–	–	–	–	–	–	–	–	–	–	–	–	–	–	–	–	–	–	–	–	–	–	–	–
BPTD_3656	nudC	NADH pyrophosphatase	3957571	3958338	3957581	ns	G	–	–	–	–	–	–	–	–	–	G	G	–	–	–	–	–	–	–	–	–	–	–	–	–	–	–	–	–	–	A	–	–	–	–	–	–	–	–	–	–	–	G
BPTD_3657	unknown	putative oxidoreductase	3958419	3959363	3958624	ns	A	–	–	–	–	–	–	–	–	–	A	A	–	–	–	–	–	–	–	–	–	–	–	–	–	–	–	–	–	–	G	–	–	–	–	–	–	–	–	–	–	–	A
Non-Coding					4026113	intergenic	C	–	–	–	–	–	–	–	–	–	–	–	–	–	–	–	–	–	–	–	–	–	–	–	–	–	–	–	–	–	T	–	–	–	–	–	–	–	–	–	–	–	–
Non-Coding					4026215	intergenic	G	A	A	A	A	A	A	A	A	A	–	A	–	–	–	–	–	–	–	–	–	–	–	–	–	–	–	–	–	–	–	–	–	–	–	–	–	–	–	–	–	–	–
BPTD_3726	ptxA	toxin subunit 1	4026305	4027114	4026508	ns	C	–	–	–	–	–	–	–	–	–	–	–	–	–	–	–	–	–	–	–	–	–	–	–	–	–	–	–	–	–	A	–	–	–	–	–	–	–	–	–	–	–	–
BPTD_3726	ptxA	toxin subunit 1	4026305	4027114	4026988	ns	G	A	A	A	A	A	A	A	A	A	A	A	A	A	A	A	A	A	A	A	A	A	A	A	A	A	A	A	A	A	–	A	A	A	A	A	A	A	A	A	A	A	A
BPTD_3726	ptxA	toxin subunit 1	4026305	4027114	4026998	ns	A	–	–	–	–	–	–	–	–	–	–	–	–	–	–	–	–	–	–	–	–	–	–	–	–	–	–	–	–	–	G	–	–	–	–	–	–	–	–	–	–	–	–
BPTD_3726	ptxA	toxin subunit 1	4026305	4027114	4027000	ns	A	–	–	–	–	–	–	–	–	–	–	–	–	–	–	–	–	–	–	–	–	–	–	–	–	–	–	–	–	–	G	–	–	–	–	–	–	–	–	–	–	–	–
*s: synonymous mutation; ns: nonsynonymous mutation; intergenic: mutation in intergenic region. **Ref represents B.pertussis CS and "-" means the same as Ref. *** NL represents Netherlands.
[truncated: 12 more columns]
