# Supplementary material for: Whole-genome sequencing reveals the effect of vaccination on the evolution of Bordetella pertussis
Source: Sci Rep. 2015 Aug 18;5:12888. doi: 10.1038/srep12888 (PMC4539551; doi:10.1038/srep12888)
Supplement: Supplementary Table S4 [file srep12888-s5.xls]

## Sheet: supplemantary Table 4
Supplementary Table S4. Homoplasies detected in the B. pertussis genomes (coordinates correspond to the B. pertussis CS complete genome)
Locus_tag	Gene	Product	Start	End	SNP location	Mutation Type*	Ref**	BP188 [2000 China]	BP189 [2001 China]	PRCB_406 [2003 Finland]	PRCB_382 [2003 Finland]	PRCB_640 [2006 Finland]	B1917 [2000 NL]***	B1831 [1999 NL]	PRCB_660 [2007 Finland]	PRCB_668 [2008 Finland]	B0400 [1993 NL]	B3405[2010 NL]	B1920 [2000 NL]	B1834 [1999 NL]	BP198 [2005 China]	PRCB_309 [2000 Finland]	PRCB_286 [1999 Finland]	1977_7 [1977 Finland]	1977_3 [1977 Finland]	BP197 [2004 China]	BP284 [2007 China]	BP192 [2002 China]	BP183 [1998 China]	BP181 [1997 China]	BP190 [2002 China]	BP191 [2002 China]	BP186 [2000 China]	BP185 [1999 China]	BP180 [1997 China]	BP182 [1998 China]	BP193 [2002 China]	BP194 [2003 China]	BP179 [1986 China]	BP174 [1976 China]	BP169 [1970 China]	BP178 [1983 China]	BP177 [1983 China]	BP156 [1966 China]	BP172 [1974 China]	BP173 [1974 China]	BP166 [1968 China]	PRCB_60 [1993 Finland]	B0738 [1983 NL]
BPTD_0032	glyQ	glycyl-tRNA synthetase subunit alpha	37013	37924	37390	s	G	–	–	–	–	–	–	–	–	–	–	–	–	–	–	–	–	–	–	–	–	–	–	–	–	–	–	–	–	–	–	–	–	–	–	–	–	–	–	–	–	–	–
Non-Coding					52491	intergenic	G	–	–	–	–	–	–	–	–	–	–	–	–	–	–	–	–	–	–	–	–	–	–	–	–	–	–	–	–	–	–	–	–	–	–	–	–	–	–	–	–	–	–
BPTD_0214	sphB1	autotransporter subtilisin-like protease	223559	226357	223919	ns	G	–	–	–	–	–	–	–	A	A	–	A	–	–	–	–	–	–	–	–	–	–	–	–	–	–	–	–	–	–	–		–	–	–	–	–	–	–	–	–	–	–
BPTD_0366	gatB	aspartyl/glutamyl-tRNA amidotransferase subunit B	372625	374079	373938	s	G	–	–	–	–	–	–	–	–	–	–	–	–	–	–	–	–	–	–	–	–	–	–	–	–	–	–	–	–	–	–	–	–	–	–	–	–	–	–	–	–	–	–
Non-Coding					494169	intergenic	G	A	A	A	A	A	A	A	A	A	–	–	A	A	A	A	A	A	A	A	A	A	A	A	A	A	A	A	A	A	A	A	A	A	A	A	A	A	A	A	A	A	–
BPTD_0479	unknown	hypothetical protein	500161	501123	500547	ns	T	–	–	–	–	–	–	–	–	–	–	–	–	–	–	–	–	–	–	–	–	–	–	–	–	–	–	–	–	–	–	–	–	–	–	–	–	–	–	–	–	–	–
BPTD_0519	unknown	hypothetical protein	542113	542640	542422	s	T	C	C	C	C	C	C	C	C	C	–	C	–	–	–	–	–	–	–	–	–	–	–	–	–	–	–	–	–	–	–	–	–	–	–	–	–	–	–	–	–	–	–
Non-CodingRigon					572240	intergenic	T	–	–	–	–	–	–	–	–	–	–	–	–	–	–	–	–	–	–	–	–	–	–	–	–	–	–	–	–	–	–	–	–	–	–	–	–	–	–	–	–	–	–
BPTD_0601	unknown	ABC transporter ATP-binding protein	623730	624518	624350	ns	G	–	–	–	–	–	–	–	–	–	–	–	–	–	–	–	–	–	–	–	–	–	–	–	–	–	–	–	–	–	–	–	–	–	–	–	–	–	–	–	–	–	–
BPTD_0665	unknown	hypothetical protein	689427	690701	690614	nosense	G	–	–	–	–	–	–	–	A	A	–	A	–	–	–	–	–	–	–	–	–	–	–	–	–	–	–	–	–	–	–	–	–	–	–	–	–	–	–	–	–	–	–
BPTD_0685	prfA	peptide chain release factor 1	718102	719184	718107	s	A	G	G	G	G	G	G	G	G	G	–	G	–	–	–	–	–	–	–	–	–	–	–	–	–	–	–	–	–	–	–	–	–	–	–	–	–	–	–	–	–	–	–
Non-Coding					859587	intergenic	G	A	A	A	A	A	A	A	A	A	A	A	A		A	A	A	A	A	A	A	A	A	A	A	A	A	A	A	A	A	A	A	A	A	A	A	A	A	A	A	A	A
BPTD_0811	unknown	LysR family transcriptional regulator	861890	862780	862475	s	G	–	–	–	–	–	–	–	A	A	–	A	–	–	–	–	–	–	–	–	–	–	–	–	–	–	–	–	–	–	–	–	–	–	–	–	–	–	–	–	–	–	–
Non-Coding					1004070	intergenic	T	C	C	C	C	C	C	C	C	C	–	–	C	C	C	C	C	C	C	C	C	C	C	C	C	C	C	C	C	C	C	C	C	C	C	C	C	C	C	C	C	C	–
Non-CodingRigon					1219166	intergenic	G	–	–	–	–	–	–	–	–	–	T	T	–	–	–	–	–	–	–	–	–	–	–	–	–	–	–	–	–	–	–	–	–	–	–	–	–	–	–	–	–	–	–
Non-Coding					1356479	intergenic	G	A	A	A	A	A	A	A	A	A	–	A	–	–	–	–	–	–	–	–	–	–	–	–	–	–	–	–	–	–	–	–	–	–	–	–	–	–	–	–	–	–	–
BPTD_1378	fliM	flagellar motor switch protein FliM	1494018	1495028	1494921	s	C	–	–	–	–	–	–	–	T	–	–	T	–	–	–	–	–	–	–	–	–	–	–	–	–	–	–	–	–	–	–	–	–	–	–	–	–	–	–	–	–	–	–
BPTD_1404	tsf	elongation factor Ts	1519780	1520658	1520583	s	T	C	C	C	C	C	C	C	C	C	–	–	C	C	C	C	C	C	C	C	C	C	C	C	C	C	C	C	C	C	C	C	C	C	C	C	C	C	C	C	C	C	–
Non-Coding					1542912	intergenic	T	–	–	–	–	–	–	–	–	–	–	–	–	C	–	–	–	–	–	–	–	–	–	–	–	–	–	–	–	–	–	–	–	–	–	–	–	–	–	–	–	–	–
Non-Coding					1543835	intergenic	G	T	T	T	T	T	T	T	T	T	–	–	T	T	T	T	T	T	T	T	T	T	T	T	T	T	T	T	T	T	T	T	T	T	T	T	T	T	T	T	T	T	–
BPTD_1454	unknown	hypothetical protein	1572120	1572749	1572124	ns	A	G	G	G	G	G	G	G	G	G	–	G	–	–	–	–	–	–	–	–	–	–	–	–	–	–	–	–	–	–	–	–	–	–	–	–	–	–	–	–	–	–	–
Non-Coding					1606360	intergenic	A	G	G	G	G	G	G	G	G	G	G	G	G	G	G	G	G	G	G	G	G	G	G	G	G	G	G	G	G	G	G	G	G	G	G	G	G	G	G	G	G	G	G
BPTD_1727	unknown	hypothetical protein	1859455	1860414	1860209	ns	C	–	–	–	–	–	–	–	–	–	T	–	T	T	–	–	–	–	–	–	–	–	–	–	–	–	–	–	–	–	–	–	–	–	–	–	–	–	–	–	–	–	–
BPTD_1817	rimM	16S rRNA-processing protein RimM	1956518	1957141	1956696	ns	A	G	G	G	G	G	G	G	G	G	–	–	G	G	G	G	G	G	G	G	G	G	G	G	G	G	G	G	G	G	G	G	G	G	G	G	G	G	G	G	G	G	–
Non-Coding					1993167	intergenic	T	C	C	C	C	C	C	C	C	C	–	–	C	C	C	C	C	C	C	C	C	C	C	C	C	C	C	C	C	C	C	C	C	C	C	C	C	C	C	C	C	C	–
BPTD_1991	acnB	bifunctional aconitate hydratase 2/2-methylisocitrate dehydratase	2159095	2161686	2161200	ns	A	G	G	G	G	G	G	G	G	G	G	G	G	G	G	G	G	G	G	G	G	G	G	G	G	G	G	G	G	G	G	G	G	G	G	G	G	G	G	G	G	G	G
BPTD_2066	unknown	acetyl-CoA acetyltransferase	2245262	2246458	2246040	ns	G	–	–	–	–	–	–	–	–	–	–	–	–	–	–	–	–	–	–	–	–	–	–	–	–	–	–	–	–	–	–	–	–	–	–	–	–	–	–	–	–	–	–
BPTD_2102	unknown	transposase	2283499	2284449	2283528	ns	C	–	–	–	–	–	–	–	–	–	T	T	–	–	–	–	–	–	–	–	–	–	–	–	–	–	–	–	–	–	–	–	–	–	–	–	–	–	–	–	–	–	T
BPTD_2210	bscI	putative type III secretion protein	2398891	2399298	2398958	ns	T	C	C	C	C	C	C	C	C	C		C	–	–	–	–	–	–	–	–	–	–	–	–	–	–	–	–	–	–	–	–	–	–	–	–	–	–	–	–	–	–	–
Non-Coding					2640097	intergenic	G	–	–	–	–	–	–	–	–	–	A	–	A	A	–	–	–	–	–	–	–	–	–	–	–	–	–	–	–	–	–	–	–	–	–	–	–	–	–	–	–	–	–
Non-CodingRigon					2763358	intergenic	G	–	–	–	–	–	–	–	–	–	T	–	–	–	–	–	–	–	–	–	–	–	–	–	–	–	–	–	–	–	–	–	–	–	–	–	–	–	–	–	–	–	T
Non-CodingRigon					2877981	intergenic	T	–	–	–	–	–	–	–	–	–	C	C	–	–	–	–	–	–	–	–	–	–	–	–	–	–	–	–	–	–	–	–	–	–	–	–	–	–	–	–	–	–	C
Non-Coding					2931535	intergenic	G	–	–	–	–	–	C	–	–	–	–	–	–	–	–	–	–	–	–	–	–	–	–	–	–	–	–	–	–	–	–	–	–	–	–	–	–	–	–	–	–	–	–
Non-Coding					3201989	intergenic	C	T	T	T	T	T	T	T	T	T	–	–	T	T	T	T	T	T	T	T	T	T	T	T	T	T	T	T	T	T	T	T	T	T	T	T	T	T	T	T	T	T	–
Non-Coding					3352825	intergenic	G	A	A	A	A	A	A	A	A	A	–	–	A	A	A	A	A	A	A	A	A	A	A	A	A	A	A	A	A	A	A	A	A	A	A	A	A	A	A	A	A	A	–
Non-Coding					3353358	intergenic	G	A	A	A	A	A	A	A	A	A	–	–	A	A	A	A	A	A	A	A	A	A	A	A	A	A	A	A	A	A	A	A	A	A	A	A	A	A	A	A	A	A	–
Non-CodingRigon					3467968	intergenic	C	–	–	–	–	–	–	–	–	–	T	T	–	–	–	–	–	–	–	–	–	–	–	–	–	–	–	–	–	–	–	–	–	–	–	–	–	–	–	–	–	–	T
Non-CodingRigon					3537103	intergenic	C	–	–	–	–	–	–	–	–	–	A	A	–	–	–	–	–	–	–	–	–	–	–	–	–	–	–	–	–	–	–	–	–	–	–	–	–	–	–	–	–	–	A
BPTD_3517	unknown	putative branched-chain amino acid transport system protein	3821282	3823078	3821604	ns	A	–	–	–	–	–	–	–	C	C	–	C	–	–	–	–	–	–	–	–	–	–	–	–	–	–	–	–	–	–	–	–	–	–	–	–	–	–	–	–	–	–
BPTD_3575	rpsH	30S ribosomal protein S8	3878309	3878704	3878458	s	G	A	A	A	A	A	A	A	A	A	–	A	–	–	–	–	–	–	–	–	–	–	–	–	–	–	–	–	–	–	–	–	–	–	–	–	–	–	–	–	–	–	–
BPTD_3730	ptxC	toxin subunit 3	4028743	4029426	4029423	s	C	T	T	T	T	T	T	T	T	T	–	T	–	–	–	–	–	–	–	–	–	–	–	–	–	–	–	–	–	–	–	–	–	–	–	–	–	–	–	–	–	–	–
Non-CodingRigon					4087237	intergenic	T	–	–	–	–	–	–	–	–	–	–	C	–	–	–	–	–	–	–	–	–	–	–	–	–	–	–	–	–	–	–	–	–	–	–	–	–	–	–	–	–	–	C
*s: synonymous mutation; ns: nonsynonymous mutation; intergenic: mutation in intergenic region. **Ref represents B.pertussis CS and "-" means the same as Ref. *** NL represents Netherlands.
[truncated: 9 more columns]
