# Supplementary material for: Whole-genome sequencing reveals the effect of vaccination on the evolution of Bordetella pertussis
Source: Sci Rep. 2015 Aug 18;5:12888. doi: 10.1038/srep12888 (PMC4539551; doi:10.1038/srep12888)
Supplement: Supplementary Table S5 [file srep12888-s6.xls]

## Sheet: Supplementary Table 5
Supplementary Table S5. Genomic deletions (total genes) detected in this study
Gene in CS genome	Gene	Product	Start position of gene location	End position of gene location	COG ID	COG class*	Strains harbouring deletions
BPTD_2061		putative 3-oxoacyl-CoA or-ACP reductase	2240743	2241465	COG1028	I	Clade III (BP166)
BPTD_2062		putative ferredoxin	2241487	2241801	COG0633	C	Clade III (BP167)
BPTD_2063		putative fatty-acyl-CoA racemase	2241819	2242967	COG1804	C	Clade III (BP168)
BPTD_2064		putative esterase	2243873	2242998	COG0657	I	Clade III (BP169)
BPTD_1540		transposase	1660259	1659309	COG2801	L	Clade III (BP170)
BPTD_1541		hypothetical protein	1661479	1660358	COG3490	S	Clade III (BP171)
BPTD_3146		transposase	3438541	3437591	COG2801	L	Clade IVb(PRCB_406）
BPTD_3147		transposase	3439590	3438640	COG2801	L	Clade IVb(PRCB_407）
BPTD_2441	kdpE	two component system transcriptional regulatory protein	2656759	2657454	COG0745	T	Clade IVa(BP186)
BPTD_2442		transposase	2658413	2657463	COG2801	L	Clade IVa(BP187)
BPTD_3742		hypothetical protein	4040005	4040379	NOG83541		Clade IVa(BP188)
BPTD_3743		hypothetical protein	4040357	4041766	NOG13454		Clade IVa(BP189)
BPTD_0974		transposase for IS1663	1041402	1040386			Clade IVa (PRCB_668)
BPTD_0975		Pseudogene. This CDS appears to have a frameshift mutation following codon 326.	1042844	1041659			Clade IVa (PRCB_668)
BPTD_1355,	unknown,	hypothetical protein,	1472065	1472547	NOG43958		Clade IVa (BP180)
BPTD_0207		GntR family transcriptional regulator	215351	214656	COG2186	K	Clade IVb (BP189); Clade IVa (BP190,BP191,BP194);Clade III (BP156)
BPTD_0208		transposase	215570	216520	COG2801	L	Clade IVb (BP189); Clade IVa (BP190,BP191,BP194);Clade III (BP156)
BPTD_0209		transposase	216619	217569	COG2801	L	Clade IVb (BP189); Clade IVa (BP190,BP191,BP194);Clade III (BP156)
BPTD_2095		hypothetical protein	2277621	2278682	COG1975	O	Clade II (BP170)
BPTD_1148		hypothetical protein	1246090	1246971	COG0384	R	BP1977_7
BPTD_1149		transposase	1247070	1248020	COG2801	L	BP1977_7
BPTD_1150		putative dioxygenase	1248427	1248017	COG0346	E	BP1977_7
BPTD_1159	ldcA	putative muramoyltetrapeptide carboxypeptidase	1258277	1257336	COG1619	V	Clade IVb(BP198)
BPTD_1160		hypothetical protein	1258604	1259350	COG0235	G	Clade IV(BP198)
BPTD_2915		ArsR family transcriptional regulator	3174108	3174815	COG0640	K	Clade III (BP177)
BPTD_2916		transposase	3174935	3175885	COG2801	L	Clade III (BP177)
BPTD_1441		ABC transporter ATP-binding protein	1558762	1557677	COG3842	E	Clade III (BP177)
BPTD_1442		ABC transporter permease	1560453	1558759	COG1178	P	Clade III (BP177)
BPTD_0547		arginase	570868	569924	COG0010	E	BP1977_7
BPTD_1231		hypothetical protein	1328271	1327666	COG0778	C	Clade IVa (BP284)
BPTD_1232		LysR family transcriptional regulator	1328376	1329287	COG0583	K	Clade IVa (BP284)
BPTD_1371		methyl-accepting chemotaxis protein	1488551	1489993			BP1977_7
BPTD_1347		transposase	1462435	1461485	COG2801	L	BP1977_7
BPTD_1165		Pseudogene. This CDS appears to have two frameshift mutations following codons 341 and 384.	1264518	1262934			Clade IVa (BP186)
BPTD_1166		hypothetical protein	1264593	1265201	NOG75920		Clade IVa (BP186)
BPTD_1951		Pseudogene. This CDS appears to have a large deletion relative to B. parapertussis and B. bronchiseptica following codon 23.	2115328	2116108	COG2801	L	Clade III (BP166)
BPTD_1952		putative nuclease	2116171	2116809	COG1525	L	Clade III (BP166)
BPTD_2085		hypothetical protein	2267606	2267310	NOG48034		Clade IVb (PRCB_660）
BPTD_1318,	unknown,	transposase,	1430424	1431374	COG2801	L	Clade III (BP186)
BPTD_1468		hypothetical protein	1587095	1588678	COG3170	N	Clade IVb (PRCB_668)
BPTD_1894		putative L-aspartate dehydrogenase	2048944	2049747	COG1712	R	Clade IVa (BP193)
BPTD_2537	dut	deoxyuridine 5'-triphosphate nucleotidohydrolase	2754590	2755039	COG0756	F	Clade IVa (BP185)
BPTD_2538		transposase	2755986	2755036	COG2801	L	Clade IVa (BP185)
BPTD_3054		transposase	3331478	3332428	COG2801	L	Clade IVa (BP185)
BPTD_3055		putative phospholipase D protein	3332645	3334219	COG1502	I	Clade IVa (BP185)
BPTD_1617		hypothetical protein	1748866	1747520	NOG72069		Clade IVa (BP193)
BPTD_1618		hypothetical protein	1750377	1748863	NOG139261		Clade IVa (BP193)
BPTD_1619		hypothetical protein	1751378	1750368	COG2304	R	Clade IVa (BP193)
BPTD_1620		Pseudogene. This CDS contains a frameshift following codon 152.	1751855	1751365			Clade IVa (BP193)
BPTD_1621		hypothetical protein	1752793	1751852	COG1721	R	Clade IVa (BP193)
BPTD_0577		putative amino acid efflux protein	598260	597631	COG1280	E	Clade IVa (BP197)
BPTD_0695		hypothetical protein	728766	727816			Clade IVa (BP181)
BPTD_3203		transposase for IS1663	3501455	3502471	COG3547	L	Clade III (BP177, BP178)
BPTD_3204		putative oxidoreductase	3503277	3502567	COG1028	I	Clade III (BP177, BP178)
BPTD_3205		hypothetical protein	3504263	3503274	COG3181	S	Clade III (BP177, BP178)
BPTD_0188		hypothetical protein	193056	194288	COG2081	R	Clade II (BP171)
BPTD_3025		5-formyltetrahydrofolate cyclo-ligase family protein	3303078	3303758	COG0212	H	Clade III (BP169)
BPTD_3268		transposase	3570977	3571927	COG2801	L	Clade IVa (BP180, BP183)
BPTD_3269		transposase	3572268	3573218	COG2801	L	Clade IVa (BP180, BP183)
BPTD_3270		transposase	3573317	3574267	COG2801	L	Clade IVa (BP180, BP183)
BPTD_1476	hemN	Pseudogene. This CDS is disrupted by the insertion of IS481 element.	1597520	1597846			Clade IVa (BP193)
BPTD_2247		Pseudogene. This CDS appears to have two frameshift mutations following codons 92 and 420.	2432584	2434012			Clade IVb (BP198)
BPTD_0461		Pseudogene. This CDS is disrupted by the insertion of IS481 element.	477386	477583			Clade II (BP1772)
BPTD_2236		putative ABC transport permease	2423344	2421647	COG1178	P	Clade III (BP156)
BPTD_0618		transposase	640637	639687	COG2801	L	1977_7
BPTD_1526		transposase	1641028	1641978	COG2801	L	Clade IVa (BP181)
BPTD_1527	pbpG	D-alanyl-D-alanine carboxypeptidase	1642764	1641985	COG1686	M	Clade IVa (BP181)
BPTD_1734		transposase	1868207	1869157	COG2801	L	Clade IVa (BP193)
BPTD_2800		transposase	3047883	3048833	COG2801	L	Clade IVa (BP186)
BPTD_3110		hypothetical protein	3399386	3398016	NOG140272		Clade II (BP170)
BPTD_3111		UDP-N-acetylglucosamine C4 epimerase	3400413	3399388	COG0451	M	Clade II (BP170)
BPTD_1827		hypothetical protein	1965513	1966349	COG0666	R	Clade IVa (BP183)
BPTD_0397		transposase	403373	404356	COG2801	L	Clade IVb (PRCB_286 [1999)
BPTD_3480	exbD	biopolymer transport protein ExbD/TolR	3782729	3783196	COG0848	U	Clade III (BP179)
BPTD_3502		putative acetyltransferase	3804165	3805412	COG0456,COG1214	R	Clade II (BP175)
BPTD_1820		hypothetical protein	1959618	1959145	COG0251	J	Clade IVa (BP284); Clade I (BP112)
BPTD_1821		transposase	1960642	1959692	COG2801	L	Clade IVa (BP284); Clade I (BP112)
BPTD_1689		transposase	1820554	1821504	COG2801	L	Clade IVa (BP186)
BPTD_0740		Pseudogene. This CDS appears to have a frameshift mutation following codon 152.	775678	776165			1977_3
BPTD_0741		transposase	777112	776162	COG2801	L	1977_3
BPTD_0528		transposase	548685	547735	COG2801	L	Clade II (BP175)
BPTD_0529		hypothetical protein	549190	548795	COG0251	J	Clade II (BP175)
BPTD_3273	copB	copper resistance protein	3576887	3577753	COG3667	P	Clade IVa (BP193)
BPTD_2753	xseB	exodeoxyribonuclease VII small subunit	2998066	2997800	COG1722	L	Clade IVa (BP185)
BPTD_3122		putative ABC transporter permease protein	3412736	3413677	COG0601	E	Clade IVb (PRCB_309;PRCB_286)
BPTD_2792		TetR family transcriptional regulator	3041210	3040590	COG1309	K	Clade IVb (BP189,PRCB_382,PRCB_640 );1977_3;1977_7;Clade IVa (BP192,BP181,BP190,BP191,BP180,BP194);Clade III (BP174,BP178,BP173,BP166);PRCB_60;
BPTD_3094		hypothetical protein	3377908	3378117	NOG43199		Clade IVa (BP193)
BPTD_1673	phaF	putative monovalent cation/H+ antiporter subunit F	1805429	1805713	COG2212	P	Clade III (BP169)
BPTD_1674	phaG	putative monovalent cation/H+ antiporter subunit G	1805710	1806036	NOG123976		Clade III (BP169)
BPTD_1675		transposase	1806192	1807142	COG2801	L	Clade III (BP169)
BPTD_1676		hypothetical protein	1807219	1807728	NOG67563		Clade III (BP169)
BPTD_1233		hypothetical protein	1330239	1331327	COG1386	K	Clade IVa (BP183)
BPTD_0007	tuf	elongation factor Tu	6722	7912	COG0050	J	Clade IVb (PRCB_668)
BPTD_3022		hypothetical protein	3298574	3299833	COG1565	S	Clade IVb (BP189); Clade IVa (BP192, BP190, BP191,BP194)
BPTD_1427		hypothetical protein	1542931	1543365	COG2867	I	Clade IVb (PRCB_382,PRCB_660,PRCB_668);Clade III (BP169,BP177,BP156,BP172)
BPTD_1713		transposase	1843442	1844392	COG2801	L	Clade III (BP169)
BPTD_1073		transposase	1153009	1153959	COG2801	L	Clade IVa (BP186)
BPTD_1640		response regulatory protein	1771922	1771248	COG2197	T	Clade II (BP170)
BPTD_2989	murC	UDP-N-acetylmuramate--L-alanine ligase	3255742	3254336	COG0773	M	Clade III (BP174)
BPTD_0585		hypothetical protein	607848	606853	COG1975	O	Clade II (BP171)
BPTD_0776		hypothetical protein	820341	821363	COG4625	S	Clade IVa (BP185)
BPTD_3640		putative hydroxymethylglutaryl-CoA lyase	3941683	3942630	COG0119	E	Clade IVb (PRCB_406)
BPTD_0040		transposase	43664	44614	COG2801	L	Clade IVb (PRCB_382)
BPTD_0041		Pseudogene. This CDS is disrupted by the insertion of IS481 element.	45163	44605			Clade IVb (PRCB_382)
BPTD_0042		hypothetical protein	45201	45749			Clade IVb (PRCB_382)
BPTD_0043		transcriptional regulator	45957	45721	NOG120882		Clade IVb (PRCB_382)
BPTD_0044		hypothetical protein	46085	46978	NOG147439		Clade IVb (PRCB_382)
BPTD_1191		transposase	1286254	1287204	COG2801	L	Clade II (BP171)
BPTD_2679		transposase for IS1663	2911402	2910386	COG3547	L	Clade I (BP112)
BPTD_2680		putative membrane transport ATPase	2913930	2911594	COG2217	P	Clade I (BP112)
BPTD_2681		MerR family transcriptional regulator	2914013	2914447	COG0789	K	Clade I (BP112)
BPTD_3176		transposase for IS1663	3468162	3469178	COG3547	L	Clade III (BP166)
BPTD_3177		hypothetical protein	3469678	3469286	COG1765	O	Clade III (BP166)
BPTD_3178		hypothetical protein	3469816	3470496	COG2979	S	Clade III (BP166)
BPTD_3179		hypothetical protein	3471499	3470501	COG3181	S	Clade III (BP166)
BPTD_3180		Pseudogene. This CDS is disrupted by the insertion of IS481 element.	3473865	3472600			Clade III (BP166)
BPTD_1178		hypothetical protein	1275808	1276692	NOG19253		Clade II (BP171)
BPTD_2107		hypothetical protein	2289616	2288687	COG0428	P	Clade IVb (PRCB_286)
BPTD_2108		hypothetical protein	2289786	2290250	NOG68267		Clade IVb (PRCB_286)
BPTD_0395		transposase	401296	402246			Clade IVa (BP284)
BPTD_2685		exported SurF1-family protein	2917898	2917098	COG3346	S	Clade IVa (BP284)
BPTD_0262		transposase	269364	270314	COG2801	L	Clade IVa (BP181)
BPTD_3370	ruvA	Holliday junction DNA helicase RuvA	3665382	3665954	COG0632	L	Clade III (BP177)
BPTD_1554		transposase	1675878	1676828	COG2801	L	Clade III (BP166)
BPTD_3513		putative cobalt transport protein	3817493	3818092	NOG117846		Clade III (BP166)
BPTD_1883		transposase	2038366	2039316	COG2801	L	Clade II (BP170)
BPTD_0887		transposase	952543	953493	COG2801	L	Clade IVb (PRCB_668)
BPTD_0652		transposase	675840	676790	COG2801	L	Clade III (BP169,BP172)
BPTD_2630		transposase	2862126	2863076	COG2801	L	1977_3
BPTD_2944		transposase	3202796	3203746	COG2801	L	Clade IVb (BP198)
BPTD_3358	ompQ	outer membrane porin protein OmpQ	3654204	3653110	COG3203	M	Clade IVa (BP193)
BPTD_3359		transposase	3655448	3654498	COG2801	L	Clade IVa (BP193)
BPTD_3360		Pseudogene. Transposase for IS1002 element. Disrupted by the insertion of IS481 element.	3655466	3656464			Clade IVa (BP193)
BPTD_2016		transposase	2191442	2192392	COG2801	L	Clade III (BP166)
BPTD_3495		transposase	3797534	3798484	COG2801	L	Clade IVa (BP197)
BPTD_0172		transposase	174283	175233	COG2801	L	Clade III (BP172)
BPTD_1493		transposase	1612032	1612982	COG2801	L	Clade IVa (BP193)
BPTD_2022		transposase	2198114	2199064	COG2801	L	PRCB_60
BPTD_0735		transposase	770211	771161	COG2801	L	Clade II (BP175)
BPTD_1085		transposase	1166375	1167325	COG2801	L	Clade III (BP178)
BPTD_3064		Pseudogene. This CDS appears to have two frameshift mutations following codons 380 and 565 and a deletion around codon 628.	3341840	3339700			Clade IVb (BP198)
BPTD_3065		putative regulatory protein	3342265	3341837	COG1522	K	Clade IVb (BP198)
BPTD_3066		transposase	3343306	3342356	COG2801	L	Clade IVb (BP198)
BPTD_0683		transposase	715068	716018	COG2801	L	Clade IVa (BP186)
BPTD_3454		transposase	3756002	3756952	COG2801	L	PRCB_60
BPTD_2071		transposase	2252652	2253602	COG2801	L	Clade III (BP172)
BPTD_3251		transposase	3552908	3553858	COG2801	L	1977_3
BPTD_1131		putative iron uptake protein	1227341	1227649	NOG08446		Clade IVa (BP193)
BPTD_2030		putative malonyl-CoA decarboxylase	2206225	2207526	COG1593	G	1977_7
BPTD_1041		transposase	1115363	1114413	COG2801	L	Clade III (BP177)
*COG description: A, RNA processing and modification;C, Energy production and conversion;D, Cell cycle control, cell division, chromosome partitioning;E, Amino acid transport and metabolism; F, Nucleotide transport and metabolism;G, Carbohydrate transport and metabolism;H, Coenzyme transport and metabolism;I, Lipid transport and metabolism;J, Translation, ribosomal structure and biogenesis; K, Tr…
